# Supplementary material for: Convergent domestication of bitter apples and pears by selecting mutations of MYB transcription factors to reduce proanthocyanidin levels
Source: Mol Hortic. 2025 Sep 4;5:51. doi: 10.1186/s43897-025-00173-z (PMC12409940; doi:10.1186/s43897-025-00173-z)
Supplement: Supplementary file 12 — Supplementary Material 12. Supplemental Table S1. Absolute proanthocyanin content in apple fruit flesh. Supplemental Table S2. Selective sweeps identified in M. domestica accessions and M. sieversii. Supplemental Table S3. Selective sweeps identified in M. domestica accessions and M. sylvestris. Supplemental Table S4. Selective sweeps identified in M. domestica accessions and Other_wild accessions. Supplemental Table S5. MdMYB-Tannin-Tamer genotyping in 364 apple cultivars and 95 wild varieties. Supplemental Table S6. Relative proanthocyanin content in apple fruit flesh reported by Lin et al. (2023). Supplemental Table S7. Absolute proanthocyanin content in pear fruit flesh. Supplemental Table S8. Selective sweeps identified in comparison between the Asia cultivar and Asia wild pears and genes located inside the sweeps. Supplemental Table S9. Selective sweeps identified in comparison between the European cultivar and European wild pears and genes located inside the sweeps. Supplemental Table S10. MYBPA1 genotyping in 299 pear cultivars and 26 wild varieties. Supplemental Table S11. Sequences of primers used for vector construction, gene cloning, and qRT-PCR. [file 43897_2025_173_MOESM12_ESM.xlsx]

## Sheet: Sheet1
Supplemental Table S1	Absolute proanthocyanin content in apple fruit flesh.
Supplemental Table S2	Selective sweeps identified in the M. domestica accessions and M. sieverssi.
Supplemental Table S3	Selective sweeps identified in the M. domestica accessions and M. sylvestris.
Supplemental Table S4	Selective sweeps identified in the M. domestica accessions and Other_wild accessions.
Supplemental Table S5	MdMYB-Tannin-Tamer genotyping in 364 apple cultivars and 95 wild varieties.
Supplemental Table S6	Relative proanthocyanin content in apple fruit flesh that had been reported in Lin et al 2023.
Supplemental Table S7	Absolute proanthocyanin content in pear fruit flesh.
Supplemental Table S8	Selective sweeps identified in the Asia cultivar compared to Asia wild pears and genes inside the sweeps.
Supplemental Table S9	Selective sweeps identified in the European cultivar compared to European wild pears and genes inside the sweeps.
Supplemental Table S10	MYBPA1 genotyping in 299 pear cultivars and 26 wild varieties.
Supplemental Table S11	Sequences of primers used for vector construction, gene cloning, and qRT-PCR.

## Sheet: Table S1
Supplemental Table S1. Absolute proanthocyanin content in apple fruit flesh.
Sample ID	Name	Species	Genotyping	Origin	Total proanthocyanin content mg/g FW
A222	Yellow Bellflower	M. domestica	tt	USA	0	0	0
c283	Suanxiaoguo	M. domestica	tt	China	2.37822	1.58548	1.84552
c284	Chaguoyihao	M. domestica	Tt	China	2.15377	3.70583	1.74308
A220	Gala	M. domestica	tt	China	0	0	0
A221	Fuji	M. domestica	tt	China	0.358166	1.46132	0.945559
A211	Hongzhenzhu	M. domestica	tt	China	0.100287	0.969436	0.86915
HS	Huashuo	M. domestica	tt	China	0.549188	1.05062	0.439351
A214	Hongcuibao	M. domestica	tt	China	0	0	0
A215	Miyu	M. domestica	tt	China	0.0334288	0.391595	0.291309
A216	Haurui	M. domestica	tt	China	3.40945	3.39359	3.66952
A217	Huaxing	M. domestica	tt	China	2.22645	2.32794	2.30891
A218	Jinxiuhong	M. domestica	tt	China	3.64732	3.25722	3.10498
A212	Jinyu	M. domestica	tt	China	1.64251	2.32574	1.69427
A219	M9	M. domestica	Tt	UK	1.47087	1.50907	1.38491
W4	Bianhuang	M. baccata	TT	China	22.765	18.0946	19.2407
W79	Xishuhaitang	M. baccata	TT	China	0	0.052531	0
W13	Jinxiuhaitang	M. baccata	tt	China	0	0	0
W14	CAOSYZH09	M. baccata	tt	Unknow	2.19675	2.12034	1.23209
W5	yimenghaitang	M.baccata	Tt	China	8.76313	6.85291	7.39733
W15	Shanjingzi	M. baccata	TT	China	14.9952	15.5922	16.1318
W9	Mentougouxiaopingguo	M. baccata	TT	China	26.8823	21.2274	22.0679
W3	Fengming	M. baccata	TT	China	15.5249	13.9613	14.6432
W12	MAHPYPL	M. baccata	Tt	China	9.70821	8.81066	9.43229
W24	Jilinhaitang	M. komarovii	Tt	China	26.6762	30.0764	28.0038
W25	Nanchahaitang	M. komarovii	Tt	China	6.80993	6.04585	7.01528
W39	Yingyehaitang-2	M. prunifoiia	TT	China	11.8911	11.9102	12.4403
W37	Hebeiregunzi	M. prunifoiia	Tt	China	7.30181	5.90258	6.69532
W44	R1	M. robusta	Tt	USA	7.02961	7.39255	7.58835
W47	R2	M. robusta	Tt	USA	5.28176	7.08691	6.42311
W45	R5	M. robusta	TT	USA	13.4145	14.1977	19.3887
W46	R9	M. robusta	Tt	USA	5.95511	5.23878	7.76982
W43	Balenghaitang(shanxi)	M. robusta	Tt	China	4.36727	4.53219	4.89692
W55	Sanyehaitang(xinannongda)	M. sieboldii	Tt	China	13.6819	11.3372	11.6619
W63	Xinjiangyepingguo	M. sieversii	Tt	Chian	0	0	0
W64	Changlihongrouyouxi	M. sieversii	TT	China	4.3744	4.5511	3.70105
W65	TaianR1R6	M. sieversii	Tt	China	4.20726	4.79465	4.3362
W66	TaianR6R6	M. sieversii	Tt	China	7.25883	10.8835	9.93792
W67	Zhonghongrou	M. sieversii	Tt	China	1.96753	1.44222	0.362942
W68	Kehongrou	M. sieversii	Tt	China	7.10602	7.97517	4.46514
W27	Nanyan	M. micromalus	TT	China	15.2743	13.235	12.5278
W30	Jixixiaopingguo	M. micromalus	Tt	China	15.2617	15.2331	14.5544
W28	Gaozhuanghaitang	M. micromalus	TT	China	28.1805	19.6848	22.1585
W34	Jixi-3	M. micromalus	tt	China	0	0	0
W69	Deqinhaitang	M. sikkimensis	TT	China	14.4686	14.9068	16.9013
W77	Bianyehaitang(kunming)	M. toringoides	TT	China	27.5263	25.0716	30.0239
MdMYBTT homozygous (TT), heterozygous (Tt), mdmybtt homozygous (tt)

## Sheet: Table S2
Supplemental Table S3. Selective sweeps identified in the M. domestica accessions and M. sieverssi.
Pi_ratio_top0.05
gene_id	CHROM	START	END	description	nr_symbol	COG_class	COG_class_annotation	GO_annotation	KEGG_annotation	KEGG_pathway_annotation	KOG_class	KOG_class_annotation	Pfam_annotation	Swiss_Prot_annotation	eggNOG_class	eggNOG_class_annotation	NR_annotation	GO_second_level_annotation
MD00G1002500	Chr00	491832	493366	(at1g48310_:_904.0)_chromatin_remodeling_factor18_(CHR18);_FUNCTIONS_IN:_helicase_activity,_DNA_binding,_nucleic_acid_binding,_ATP_binding;_INVOLVED_IN:_biological_process_unknown;_LOCATED_IN:_cellular_component_unknown;_EXPRESSED_IN:_24_plant_structures;_EXPRESSED_DURING:_10_growth_stages;_CONTAINS_InterPro_DOMAIN/s:_DEAD-like_helicase,_N-terminal_(InterPro:IPR014001),_DNA/RNA_helicase,_C-termin…	LOC103441521	[KL]	Transcription;;_Replication._recombination_and_repair	Molecular_Function:_ATP_binding_(GO:0005524);;_Biological_Process:_DNA_repair_(GO:0006281);;_Biological_Process:_replication_fork_processing_(GO:0031297);;_Molecular_Function:_annealing_helicase_activity_(GO:0036310);;_	K14440|0.0|mdm:103441521|K14440_SWI/SNF-related_matrix-associated_actin-dependent_regulator_of_chromatin_subfamily_A-like_protein_1_[EC:3.6.4.12]_|_(RefSeq)_SWI/SNF-related_matrix-associated_actin-dependent_regulator_of_chromatin_subfamily_A-like_protein_1_isoform_X2_	--	[B]	Chromatin_structure_and_dynamics	SNF2_family_N-terminal_domain	TATA-binding_protein-associated_factor_BTAF1_OS=Arabidopsis_thaliana_OX=3702_GN=BTAF1_PE=1_SV=1	B	Chromatin_structure_and_dynamics	SWI/SNF-related_matrix-associated_actin-dependent_regulator_of_chromatin_subfamily_A-like_protein_1_isoform_X2_[Malus_domestica]	molecular_function:_binding_(GO:0005488);;_biological_process:_metabolic_process_(GO:0008152);;_biological_process:_cellular_process_(GO:0009987);;_biological_process:_response_to_stimulus_(GO:0050896);;_molecular_function:_catalytic_activity_(GO:0003824)
MD00G1002600	Chr00	505653	506910	(at4g25410_:_130.0)_basic_helix-loop-helix_(bHLH)_DNA-binding_superfamily_protein;_FUNCTIONS_IN:_DNA_binding,_sequence-specific_DNA_binding_transcription_factor_activity;_INVOLVED_IN:_regulation_of_transcription;_LOCATED_IN:_nucleus;_EXPRESSED_IN:_root;_CONTAINS_InterPro_DOMAIN/s:_Helix-loop-helix_DNA-binding_domain_(InterPro:IPR001092),_Helix-loop-helix_DNA-binding_(InterPro:IPR011598);_BEST_Ara…	--	--	--	Molecular_Function:_DNA_binding_(GO:0003677);;_Biological_Process:_regulation_of_transcription_by_RNA_polymerase_II_(GO:0006357);;_Molecular_Function:_protein_dimerization_activity_(GO:0046983);;_	--	--	--	--	--	Transcription_factor_bHLH36_OS=Arabidopsis_thaliana_OX=3702_GN=BHLH36_PE=2_SV=1	K	Transcription	transcription_factor_bHLH118-like_[Pyrus_ussuriensis_x_Pyrus_communis]	molecular_function:_binding_(GO:0005488);;_biological_process:_biological_regulation_(GO:0065007)
MD00G1002700	Chr00	511921	514238	(at1g52540_:_334.0)_Protein_kinase_superfamily_protein;_FUNCTIONS_IN:_protein_tyrosine_kinase_activity,_protein_kinase_activity,_kinase_activity,_ATP_binding;_INVOLVED_IN:_protein_amino_acid_phosphorylation;_LOCATED_IN:_plasma_membrane;_EXPRESSED_IN:_23_plant_structures;_EXPRESSED_DURING:_13_growth_stages;_CONTAINS_InterPro_DOMAIN/s:_Protein_kinase,_ATP_binding_site_(InterPro:IPR017441),_Protein_…	--	[M]	Cell_wall/membrane/envelope_biogenesis	Molecular_Function:_protein_serine/threonine_kinase_activity_(GO:0004674);;_Molecular_Function:_ATP_binding_(GO:0005524);;_	K13418|2.48e-77|smo:SELMODRAFT_85471|K13418_somatic_embryogenesis_receptor_kinase_1_[EC:2.7.10.1_2.7.11.1]_|_(RefSeq)_SERK2a-1;_hypothetical_protein_	--	[T]	Signal_transduction_mechanisms	Protein_kinase_domain	PTI1-like_tyrosine-protein_kinase_At3g15890_OS=Arabidopsis_thaliana_OX=3702_GN=At3g15890_PE=2_SV=1	T	Signal_transduction_mechanisms	PTI1-like_tyrosine-protein_kinase_[Pyrus_ussuriensis_x_Pyrus_communis]	molecular_function:_catalytic_activity_(GO:0003824);;_biological_process:_metabolic_process_(GO:0008152);;_biological_process:_cellular_process_(GO:0009987);;_molecular_function:_binding_(GO:0005488)
MD00G1013800	Chr00	1724008	1727464	(at3g47090_:_764.0)_Leucine-rich_repeat_protein_kinase_family_protein;_FUNCTIONS_IN:_protein_serine/threonine_kinase_activity,_kinase_activity,_ATP_binding;_INVOLVED_IN:_transmembrane_receptor_protein_tyrosine_kinase_signaling_pathway,_protein_amino_acid_phosphorylation;_LOCATED_IN:_chloroplast;_CONTAINS_InterPro_DOMAIN/s:_Protein_kinase,_ATP_binding_site_(InterPro:IPR017441),_Protein_kinase,_cat…	LOC103412960	[T]	Signal_transduction_mechanisms	Molecular_Function:_protein_serine/threonine_kinase_activity_(GO:0004674);;_Molecular_Function:_ATP_binding_(GO:0005524);;_Cellular_Component:_integral_component_of_membrane_(GO:0016021);;_	K20181|9.02e-106|mtr:MTR_5g026090|K20181_vacuolar_protein_sorting-associated_protein_18_|_(RefSeq)_vacuolar_sorting-associated-like_protein_	--	--	--	Protein_kinase_domain	Putative_receptor-like_protein_kinase_At3g47110_OS=Arabidopsis_thaliana_OX=3702_GN=At3g47110_PE=3_SV=1	T	Signal_transduction_mechanisms	probable_LRR_receptor-like_serine/threonine-protein_kinase_At3g47570_[Malus_domestica]	molecular_function:_catalytic_activity_(GO:0003824);;_biological_process:_metabolic_process_(GO:0008152);;_biological_process:_cellular_process_(GO:0009987);;_molecular_function:_binding_(GO:0005488);;_cellular_component:_cellular_anatomical_entity_(GO:0110165)
MD00G1013900	Chr00	1737246	1740577	(at2g29050_:_97.1)_RHOMBOID-like_1_(RBL1);_FUNCTIONS_IN:_serine-type_endopeptidase_activity;_LOCATED_IN:_Golgi_apparatus;_EXPRESSED_IN:_20_plant_structures;_EXPRESSED_DURING:_11_growth_stages;_CONTAINS_InterPro_DOMAIN/s:_Peptidase_S54,_rhomboid_(InterPro:IPR002610);_BEST_Arabidopsis_thaliana_protein_match_is:_RHOMBOID-like_protein_4_(TAIR:AT3G53780.2);_Has_5724_Blast_hits_to_5720_proteins_in_1694…	--	[O]	Posttranslational_modification._protein_turnover._chaperones	Molecular_Function:_serine-type_endopeptidase_activity_(GO:0004252);;_Cellular_Component:_integral_component_of_membrane_(GO:0016021);;_	--	--	[T]	Signal_transduction_mechanisms	Rhomboid_family	RHOMBOID-like_protein_1_OS=Arabidopsis_thaliana_OX=3702_GN=RBL1_PE=2_SV=1	T	Signal_transduction_mechanisms	rhomboid-like_protease_2_[Pyrus_ussuriensis_x_Pyrus_communis]	molecular_function:_catalytic_activity_(GO:0003824);;_biological_process:_metabolic_process_(GO:0008152);;_cellular_component:_cellular_anatomical_entity_(GO:0110165)
MD00G1014000	Chr00	1743991	1748466	--	--	--	--	--	--	--	--	--	--	--	--	--	--	--
MD00G1014100	Chr00	1752470	1753034	--	LOC114825498	--	--	Molecular_Function:_hydrolase_activity._acting_on_ester_bonds_(GO:0016788);;_	K00558|1.36e-26|pmum:103336940|K00558_DNA_(cytosine-5)-methyltransferase_1_[EC:2.1.1.37]_|_(RefSeq)_DNA_(cytosine-5)-methyltransferase_CMT2_	Cysteine_and_methionine_metabolism_(ko00270)	--	--	Plant_transposon_protein	--	S	Function_unknown	LOW_QUALITY_PROTEIN:_putative_nuclease_HARBI1_[Malus_domestica]	molecular_function:_catalytic_activity_(GO:0003824)
MD00G1014200	Chr00	1753096	1755985	--	--	--	--	Molecular_Function:_phosphomannomutase_activity_(GO:0004615);;_Cellular_Component:_cytoplasm_(GO:0005737);;_Biological_Process:_GDP-mannose_biosynthetic_process_(GO:0009298);;_	--	--	--	--	--	--	--	--	phosphomannomutase_[Pyrus_ussuriensis_x_Pyrus_communis]	molecular_function:_catalytic_activity_(GO:0003824);;_cellular_component:_cellular_anatomical_entity_(GO:0110165);;_biological_process:_metabolic_process_(GO:0008152);;_biological_process:_cellular_process_(GO:0009987)
MD00G1016200	Chr00	2341050	2342330	(at4g01700_:_218.0)_Chitinase_family_protein;_FUNCTIONS_IN:_chitinase_activity;_INVOLVED_IN:_carbohydrate_metabolic_process,_cell_wall_macromolecule_catabolic_process;_LOCATED_IN:_cell_wall;_EXPRESSED_IN:_18_plant_structures;_EXPRESSED_DURING:_13_growth_stages;_CONTAINS_InterPro_DOMAIN/s:_Glycoside_hydrolase,_family_19_(InterPro:IPR016283),_Glycoside_hydrolase,_family_19,_catalytic_(InterPro:IPR0…	--	[G]	Carbohydrate_transport_and_metabolism	Molecular_Function:_chitinase_activity_(GO:0004568);;_Biological_Process:_carbohydrate_metabolic_process_(GO:0005975);;_Biological_Process:_chitin_catabolic_process_(GO:0006032);;_Biological_Process:_cell_wall_macromolecule_catabolic_process_(GO:0016998);;_	K20547|1.59e-62|thj:104824946|K20547_basic_endochitinase_B_[EC:3.2.1.14]_|_(RefSeq)_endochitinase_CH25_	Amino_sugar_and_nucleotide_sugar_metabolism_(ko00520);;_MAPK_signaling_pathway_-_plant_(ko04016)	[R]	General_function_prediction_only	Chitinase_class_I	Chitinase-like_protein_2_OS=Arabidopsis_thaliana_OX=3702_GN=CTL2_PE=2_SV=1	S	Function_unknown	chitinase-like_protein_2_[Pyrus_ussuriensis_x_Pyrus_communis]	molecular_function:_catalytic_activity_(GO:0003824);;_biological_process:_metabolic_process_(GO:0008152);;_biological_process:_cellular_process_(GO:0009987)
MD00G1016400	Chr00	2374504	2376063	(at4g01037_:_468.0)_what's_this_factor?_(WTF1);_CONTAINS_InterPro_DOMAIN/s:_RNA_recognition_domain,_plant_(InterPro:IPR021099);_BEST_Arabidopsis_thaliana_protein_match_is:_Ubiquitin_carboxyl-terminal_hydrolase_family_protein_(TAIR:AT5G62990.1);_Has_30201_Blast_hits_to_17322_proteins_in_780_species:_Archae_-_12;_Bacteria_-_1396;_Metazoa_-_17338;_Fungi_-_3422;_Plants_-_5037;_Viruses_-_0;_Other_Euka…	--	--	--	Biological_Process:_Group_II_intron_splicing_(GO:0000373);;_Biological_Process:_RNA_splicing._via_transesterification_reactions_(GO:0000375);;_Biological_Process:_RNA_splicing._via_transesterification_reactions_with_bulged_adenosine_as_nucleophile_(GO:0000377);;_Molecular_Function:_molecular_function_(GO:0003674);;_Molecular_Function:_nucleic_acid_binding_(GO:0003676);;_Molecular_Function:_RNA_bi…	K15111|3.93e-29|spen:107015750|K15111_solute_carrier_family_25_(mitochondrial_S-adenosylmethionine_transporter)._member_26_|_(RefSeq)_LOW_QUALITY_PROTEIN:_protein_MITOFERRINLIKE_1._chloroplastic_	--	--	--	Plant_organelle_RNA_recognition_domain	Protein_WHAT'S_THIS_FACTOR_1_homolog._chloroplastic_OS=Arabidopsis_thaliana_OX=3702_GN=At4g01037_PE=3_SV=1	S	Function_unknown	hypothetical_protein_DVH24_030261_[Malus_domestica]	biological_process:_metabolic_process_(GO:0008152);;_biological_process:_cellular_process_(GO:0009987);;_molecular_function:_binding_(GO:0005488);;_cellular_component:_intracellular_(GO:0005622);;_cellular_component:_cellular_anatomical_entity_(GO:0110165)
MD00G1016500	Chr00	2386797	2387359	(at3g62100_:_123.0)_Encodes_a_member_of_the_Aux/IAA_family_of_proteins_implicated_in_auxin_signaling._IAA30_lacks_the_conserved_degron_(domain_II)_found_in_many_family_members.__IAA30_transcripts_are_induced_by_auxin_treatment_and_accumulate_preferentially_in_the_quiescent_center_cells_of_the_root_meristem._Overexpression_of_IAA30_leads_to_defects_in_gravitropism,_root_development,_root_meristem_…	--	--	--	Cellular_Component:_nucleus_(GO:0005634);;_Biological_Process:_regulation_of_transcription._DNA-templated_(GO:0006355);;_Biological_Process:_auxin-activated_signaling_pathway_(GO:0009734);;_Cellular_Component:_integral_component_of_membrane_(GO:0016021);;_	K14484|1.37e-104|mdm:103434386|K14484_auxin-responsive_protein_IAA_|_(RefSeq)_auxin-responsive_protein_IAA30-like_	Plant_hormone_signal_transduction_(ko04075)	--	--	AUX/IAA_family	Auxin-responsive_protein_IAA30_OS=Arabidopsis_thaliana_OX=3702_GN=IAA30_PE=1_SV=1	K	Transcription	auxin-responsive_protein_IAA30-like_[Pyrus_ussuriensis_x_Pyrus_communis]	cellular_component:_intracellular_(GO:0005622);;_cellular_component:_cellular_anatomical_entity_(GO:0110165);;_biological_process:_biological_regulation_(GO:0065007);;_biological_process:_cellular_process_(GO:0009987);;_biological_process:_signaling_(GO:0023052);;_biological_process:_response_to_stimulus_(GO:0050896)
MD00G1016600	Chr00	2393409	2398543	_no_hits_&_(original_description:_no_original_description)'	--	--	--	--	--	--	--	--	--	--	--	--	hypothetical_protein_D8674_018569_[Pyrus_ussuriensis_x_Pyrus_communis]	--
MD00G1017500	Chr00	2528287	2529180	(at5g57660_:_298.0)_CONSTANS-like_5_(COL5);_FUNCTIONS_IN:_sequence-specific_DNA_binding_transcription_factor_activity,_zinc_ion_binding;_INVOLVED_IN:_regulation_of_transcription;_LOCATED_IN:_intracellular;_EXPRESSED_IN:_23_plant_structures;_EXPRESSED_DURING:_13_growth_stages;_CONTAINS_InterPro_DOMAIN/s:_CCT_domain_(InterPro:IPR010402),_Zinc_finger,_B-box_(InterPro:IPR000315);_BEST_Arabidopsis_tha…	--	--	--	Cellular_Component:_nucleus_(GO:0005634);;_Molecular_Function:_zinc_ion_binding_(GO:0008270);;_	K12135|1.37e-26|crb:17882893|K12135_zinc_finger_protein_CONSTANS_|_(RefSeq)_zinc_finger_protein_CONSTANS_isoform_X2_	Circadian_rhythm_-_plant_(ko04712)	[K]	Transcription	CCT_motif	Zinc_finger_protein_CONSTANS-LIKE_5_OS=Arabidopsis_thaliana_OX=3702_GN=COL5_PE=2_SV=2	K	Transcription	zinc_finger_protein_CONSTANS-LIKE_5-like_[Pyrus_ussuriensis_x_Pyrus_communis]	cellular_component:_intracellular_(GO:0005622);;_cellular_component:_cellular_anatomical_entity_(GO:0110165);;_molecular_function:_binding_(GO:0005488)
MD00G1017700	Chr00	2745787	2746848	--	--	--	--	--	--	--	--	--	--	--	--	--	--	--
MD00G1019900	Chr00	3699180	3700015	--	--	--	--	--	--	--	--	--	--	--	--	--	hypothetical_protein_C1H46_045854_[Malus_baccata]	--
MD00G1020000	Chr00	3700105	3702594	(at5g17680_:_617.0)_disease_resistance_protein_(TIR-NBS-LRR_class),_putative;_FUNCTIONS_IN:_transmembrane_receptor_activity,_ATP_binding;_INVOLVED_IN:_signal_transduction,_defense_response,_apoptosis,_innate_immune_response;_LOCATED_IN:_intrinsic_to_membrane;_EXPRESSED_IN:_14_plant_structures;_EXPRESSED_DURING:_6_growth_stages;_CONTAINS_InterPro_DOMAIN/s:_Leucine-rich_repeat,_typical_subtype_(Int…	--	[R]	General_function_prediction_only	Biological_Process:_signal_transduction_(GO:0007165);;_Molecular_Function:_ADP_binding_(GO:0043531);;_	K00695|2.39e-97|mtr:MTR_6g478030|K00695_sucrose_synthase_[EC:2.4.1.13]_|_(RefSeq)_sucrose_synthase_	Starch_and_sucrose_metabolism_(ko00500)	--	--	Leucine_Rich_repeats_(2_copies)	TMV_resistance_protein_N_OS=Nicotiana_glutinosa_OX=35889_GN=N_PE=1_SV=1	S	Function_unknown	protein_suppressor_of_npr1-1_[Pyrus_ussuriensis_x_Pyrus_communis]	biological_process:_cellular_process_(GO:0009987);;_biological_process:_biological_regulation_(GO:0065007);;_molecular_function:_binding_(GO:0005488)
MD00G1020100	Chr00	3702596	3704499	(at1g15750_:_1518.0)_Encodes_a_protein_with_several_WD40_repeats_at_the_C-terminus_and_predicted_protein-protein_interaction_domains_at_the_N-terminus.__Together_with_the_TOPLESS-RELATED_PROTEINS_(TPRs),_it_is_thought_to_be_involved_in_transcriptional_repression_of_root-promoting_genes_in_the_top_help_of_the_embryo_during_the_transition_stage_of_embryogenesis.__The_ability_of_IAA12_to_repress_tra…	LOC103930837	--	--	Biological_Process:_regulation_of_transcription._DNA-templated_(GO:0006355);;_	K14558|3.26e-125|qsu:111986604|K14558_periodic_tryptophan_protein_2_|_(RefSeq)_protein_TOPLESS_isoform_X1_	Ribosome_biogenesis_in_eukaryotes_(ko03008)	[R]	General_function_prediction_only	WD_domain._G-beta_repeat	Protein_TOPLESS_OS=Arabidopsis_thaliana_OX=3702_GN=TPL_PE=1_SV=1	S	Function_unknown	PREDICTED:_protein_TOPLESS_[Pyrus_x_bretschneideri]	biological_process:_biological_regulation_(GO:0065007)
MD00G1020200	Chr00	3704501	3706040	(at5g27030_:_1642.0)_TOPLESS-related_3_(TPR3);_FUNCTIONS_IN:_protein_binding;_INVOLVED_IN:_primary_shoot_apical_meristem_specification;_LOCATED_IN:_endomembrane_system;_CONTAINS_InterPro_DOMAIN/s:_WD40_repeat_2_(InterPro:IPR019782),_WD40_repeat,_conserved_site_(InterPro:IPR019775),_WD40_repeat_(InterPro:IPR001680),_CTLH,_C-terminal_LisH_motif_(InterPro:IPR006595),_WD40_repeat-like-containing_doma…	LOC103930837	--	--	Biological_Process:_regulation_of_transcription._DNA-templated_(GO:0006355);;_	K14558|3.26e-125|qsu:111986604|K14558_periodic_tryptophan_protein_2_|_(RefSeq)_protein_TOPLESS_isoform_X1_	Ribosome_biogenesis_in_eukaryotes_(ko03008)	[R]	General_function_prediction_only	WD_domain._G-beta_repeat	Protein_TOPLESS_OS=Arabidopsis_thaliana_OX=3702_GN=TPL_PE=1_SV=1	S	Function_unknown	PREDICTED:_protein_TOPLESS_[Pyrus_x_bretschneideri]	biological_process:_biological_regulation_(GO:0065007)
MD00G1020300	Chr00	3719459	3723511	(at5g17680_:_617.0)_disease_resistance_protein_(TIR-NBS-LRR_class),_putative;_FUNCTIONS_IN:_transmembrane_receptor_activity,_ATP_binding;_INVOLVED_IN:_signal_transduction,_defense_response,_apoptosis,_innate_immune_response;_LOCATED_IN:_intrinsic_to_membrane;_EXPRESSED_IN:_14_plant_structures;_EXPRESSED_DURING:_6_growth_stages;_CONTAINS_InterPro_DOMAIN/s:_Leucine-rich_repeat,_typical_subtype_(Int…	--	[R]	General_function_prediction_only	Biological_Process:_signal_transduction_(GO:0007165);;_Molecular_Function:_ADP_binding_(GO:0043531);;_	K00695|2.76e-127|mtr:MTR_6g478030|K00695_sucrose_synthase_[EC:2.4.1.13]_|_(RefSeq)_sucrose_synthase_	Starch_and_sucrose_metabolism_(ko00500)	--	--	TIR_domain	Disease_resistance_protein_Roq1_OS=Nicotiana_benthamiana_OX=4100_GN=ROQ1_PE=1_SV=1	S	Function_unknown	TMV_resistance_protein_N-like_[Pyrus_ussuriensis_x_Pyrus_communis]	biological_process:_cellular_process_(GO:0009987);;_biological_process:_biological_regulation_(GO:0065007);;_molecular_function:_binding_(GO:0005488)
MD00G1020400	Chr00	3723587	3726476	(at5g17680_:_617.0)_disease_resistance_protein_(TIR-NBS-LRR_class),_putative;_FUNCTIONS_IN:_transmembrane_receptor_activity,_ATP_binding;_INVOLVED_IN:_signal_transduction,_defense_response,_apoptosis,_innate_immune_response;_LOCATED_IN:_intrinsic_to_membrane;_EXPRESSED_IN:_14_plant_structures;_EXPRESSED_DURING:_6_growth_stages;_CONTAINS_InterPro_DOMAIN/s:_Leucine-rich_repeat,_typical_subtype_(Int…	LOC103955253	[R]	General_function_prediction_only	Biological_Process:_signal_transduction_(GO:0007165);;_Molecular_Function:_ADP_binding_(GO:0043531);;_	K00695|7.18e-125|mtr:MTR_6g478030|K00695_sucrose_synthase_[EC:2.4.1.13]_|_(RefSeq)_sucrose_synthase_	Starch_and_sucrose_metabolism_(ko00500)	--	--	Leucine_Rich_repeats_(2_copies)	Disease_resistance_protein_RPV1_OS=Vitis_rotundifolia_OX=103349_GN=RPV1_PE=1_SV=1	S	Function_unknown	PREDICTED:_TMV_resistance_protein_N-like_[Pyrus_x_bretschneideri]	biological_process:_cellular_process_(GO:0009987);;_biological_process:_biological_regulation_(GO:0065007);;_molecular_function:_binding_(GO:0005488)
MD00G1020500	Chr00	3726478	3727900	(at5g17680_:_617.0)_disease_resistance_protein_(TIR-NBS-LRR_class),_putative;_FUNCTIONS_IN:_transmembrane_receptor_activity,_ATP_binding;_INVOLVED_IN:_signal_transduction,_defense_response,_apoptosis,_innate_immune_response;_LOCATED_IN:_intrinsic_to_membrane;_EXPRESSED_IN:_14_plant_structures;_EXPRESSED_DURING:_6_growth_stages;_CONTAINS_InterPro_DOMAIN/s:_Leucine-rich_repeat,_typical_subtype_(Int…	--	[R]	General_function_prediction_only	Biological_Process:_signal_transduction_(GO:0007165);;_Molecular_Function:_ADP_binding_(GO:0043531);;_	K00695|2.76e-127|mtr:MTR_6g478030|K00695_sucrose_synthase_[EC:2.4.1.13]_|_(RefSeq)_sucrose_synthase_	Starch_and_sucrose_metabolism_(ko00500)	--	--	TIR_domain	Disease_resistance_protein_Roq1_OS=Nicotiana_benthamiana_OX=4100_GN=ROQ1_PE=1_SV=1	S	Function_unknown	TMV_resistance_protein_N-like_[Pyrus_ussuriensis_x_Pyrus_communis]	biological_process:_cellular_process_(GO:0009987);;_biological_process:_biological_regulation_(GO:0065007);;_molecular_function:_binding_(GO:0005488)
MD00G1020600	Chr00	3728563	3731629	(at1g21430_:_369.0)_YUC11;_FUNCTIONS_IN:_NADP_or_NADPH_binding,_oxidoreductase_activity,_monooxygenase_activity,_FAD_binding,_flavin-containing_monooxygenase_activity;_INVOLVED_IN:_regulation_of_anatomical_structure_morphogenesis;_LOCATED_IN:_membrane;_EXPRESSED_IN:_leaf;_CONTAINS_InterPro_DOMAIN/s:_Pyridine_nucleotide-disulphide_oxidoreductase,_class-II_(InterPro:IPR000103),_FAD-dependent_pyridi…	--	--	--	Molecular_Function:_DNA_binding_(GO:0003677);;_Cellular_Component:_nucleus_(GO:0005634);;_	--	--	--	--	--	--	K	Transcription	B3_domain-containing_protein_[Pyrus_ussuriensis_x_Pyrus_communis]	molecular_function:_binding_(GO:0005488);;_cellular_component:_intracellular_(GO:0005622);;_cellular_component:_cellular_anatomical_entity_(GO:0110165)
MD00G1020700	Chr00	3731631	3736778	(at5g17680_:_617.0)_disease_resistance_protein_(TIR-NBS-LRR_class),_putative;_FUNCTIONS_IN:_transmembrane_receptor_activity,_ATP_binding;_INVOLVED_IN:_signal_transduction,_defense_response,_apoptosis,_innate_immune_response;_LOCATED_IN:_intrinsic_to_membrane;_EXPRESSED_IN:_14_plant_structures;_EXPRESSED_DURING:_6_growth_stages;_CONTAINS_InterPro_DOMAIN/s:_Leucine-rich_repeat,_typical_subtype_(Int…	--	[R]	General_function_prediction_only	Biological_Process:_signal_transduction_(GO:0007165);;_Molecular_Function:_ADP_binding_(GO:0043531);;_	K00695|2.76e-127|mtr:MTR_6g478030|K00695_sucrose_synthase_[EC:2.4.1.13]_|_(RefSeq)_sucrose_synthase_	Starch_and_sucrose_metabolism_(ko00500)	--	--	TIR_domain	Disease_resistance_protein_Roq1_OS=Nicotiana_benthamiana_OX=4100_GN=ROQ1_PE=1_SV=1	S	Function_unknown	TMV_resistance_protein_N-like_[Pyrus_ussuriensis_x_Pyrus_communis]	biological_process:_cellular_process_(GO:0009987);;_biological_process:_biological_regulation_(GO:0065007);;_molecular_function:_binding_(GO:0005488)
MD00G1021100	Chr00	3757028	3760507	(at5g17680_:_617.0)_disease_resistance_protein_(TIR-NBS-LRR_class),_putative;_FUNCTIONS_IN:_transmembrane_receptor_activity,_ATP_binding;_INVOLVED_IN:_signal_transduction,_defense_response,_apoptosis,_innate_immune_response;_LOCATED_IN:_intrinsic_to_membrane;_EXPRESSED_IN:_14_plant_structures;_EXPRESSED_DURING:_6_growth_stages;_CONTAINS_InterPro_DOMAIN/s:_Leucine-rich_repeat,_typical_subtype_(Int…	--	[R]	General_function_prediction_only	Biological_Process:_signal_transduction_(GO:0007165);;_Molecular_Function:_ADP_binding_(GO:0043531);;_	K00695|2.76e-127|mtr:MTR_6g478030|K00695_sucrose_synthase_[EC:2.4.1.13]_|_(RefSeq)_sucrose_synthase_	Starch_and_sucrose_metabolism_(ko00500)	--	--	TIR_domain	Disease_resistance_protein_Roq1_OS=Nicotiana_benthamiana_OX=4100_GN=ROQ1_PE=1_SV=1	S	Function_unknown	TMV_resistance_protein_N-like_[Pyrus_ussuriensis_x_Pyrus_communis]	biological_process:_cellular_process_(GO:0009987);;_biological_process:_biological_regulation_(GO:0065007);;_molecular_function:_binding_(GO:0005488)
MD00G1021200	Chr00	3760510	3762796	(at5g45200_:_126.0)_Disease_resistance_protein_(TIR-NBS-LRR_class)_family;_FUNCTIONS_IN:_transmembrane_receptor_activity,_ATP_binding;_INVOLVED_IN:_signal_transduction,_apoptosis,_defense_response,_innate_immune_response;_LOCATED_IN:_intrinsic_to_membrane;_CONTAINS_InterPro_DOMAIN/s:_NB-ARC_(InterPro:IPR002182),_Leucine-rich_repeat,_typical_subtype_(InterPro:IPR003591),_Disease_resistance_protein…	--	--	--	--	--	--	--	--	--	--	--	--	hypothetical_protein_C1H46_045854_[Malus_baccata]	--
MD00G1021300	Chr00	3762798	3771832	(at5g17880_:_151.0)_Encodes_a_TIR-NBS-LRR_protein_CSA1_that_functions_in_photomorphogenic_development.__csa1_mutants_display_a_constitutive_shade-avoidance_(CSA)_phenotype_(long_stem)_under_high_red:far-red_rations_(i.e._in_the_absence_of_a_shade_signal).__csa1_mutation_can_be_complemented_by_RPS4,_a_TIR-NBS-LRR_protein_that_confers_resistance_against_bacterium_Pseudomonas_syringae.;_constitutive…	--	[R]	General_function_prediction_only	Biological_Process:_signal_transduction_(GO:0007165);;_Molecular_Function:_ADP_binding_(GO:0043531);;_	K00695|2.39e-97|mtr:MTR_6g478030|K00695_sucrose_synthase_[EC:2.4.1.13]_|_(RefSeq)_sucrose_synthase_	Starch_and_sucrose_metabolism_(ko00500)	--	--	Leucine_Rich_repeats_(2_copies)	TMV_resistance_protein_N_OS=Nicotiana_glutinosa_OX=35889_GN=N_PE=1_SV=1	S	Function_unknown	protein_suppressor_of_npr1-1_[Pyrus_ussuriensis_x_Pyrus_communis]	biological_process:_cellular_process_(GO:0009987);;_biological_process:_biological_regulation_(GO:0065007);;_molecular_function:_binding_(GO:0005488)
MD00G1021400	Chr00	3772488	3773454	(at5g05270_:_264.0)_Chalcone-flavanone_isomerase_family_protein;_FUNCTIONS_IN:_intramolecular_lyase_activity,_chalcone_isomerase_activity;_INVOLVED_IN:_response_to_karrikin;_LOCATED_IN:_cellular_component_unknown;_EXPRESSED_IN:_20_plant_structures;_EXPRESSED_DURING:_13_growth_stages;_CONTAINS_InterPro_DOMAIN/s:_Chalcone_isomerase,_subgroup_(InterPro:IPR003466),_Chalcone_isomerase,_3-layer_sandwic…	LOC103940646	--	--	Molecular_Function:_intramolecular_lyase_activity_(GO:0016872);;_	K01859|4.92e-160|pxb:103940646|K01859_chalcone_isomerase_[EC:5.5.1.6]_|_(RefSeq)_probable_chalcone--flavonone_isomerase_3_isoform_X1_	Flavonoid_biosynthesis_(ko00941)	--	--	Chalcone-flavanone_isomerase	Probable_chalcone--flavonone_isomerase_3_OS=Arabidopsis_thaliana_OX=3702_GN=CHI3_PE=1_SV=1	S	Function_unknown	PREDICTED:_probable_chalcone--flavonone_isomerase_3_isoform_X1_[Pyrus_x_bretschneideri]	molecular_function:_catalytic_activity_(GO:0003824)
MD00G1021500	Chr00	3773456	3775546	(at1g15750_:_1518.0)_Encodes_a_protein_with_several_WD40_repeats_at_the_C-terminus_and_predicted_protein-protein_interaction_domains_at_the_N-terminus.__Together_with_the_TOPLESS-RELATED_PROTEINS_(TPRs),_it_is_thought_to_be_involved_in_transcriptional_repression_of_root-promoting_genes_in_the_top_help_of_the_embryo_during_the_transition_stage_of_embryogenesis.__The_ability_of_IAA12_to_repress_tra…	LOC103930837	--	--	Biological_Process:_regulation_of_transcription._DNA-templated_(GO:0006355);;_	K14558|3.26e-125|qsu:111986604|K14558_periodic_tryptophan_protein_2_|_(RefSeq)_protein_TOPLESS_isoform_X1_	Ribosome_biogenesis_in_eukaryotes_(ko03008)	[R]	General_function_prediction_only	WD_domain._G-beta_repeat	Protein_TOPLESS_OS=Arabidopsis_thaliana_OX=3702_GN=TPL_PE=1_SV=1	S	Function_unknown	PREDICTED:_protein_TOPLESS_[Pyrus_x_bretschneideri]	biological_process:_biological_regulation_(GO:0065007)
MD00G1021900	Chr00	3797215	3800409	(at3g58140_:_586.0)_phenylalanyl-tRNA_synthetase_class_IIc_family_protein;_FUNCTIONS_IN:_in_6_functions;_INVOLVED_IN:_tRNA_processing,_phenylalanyl-tRNA_aminoacylation,_translation,_tRNA_aminoacylation,_tRNA_aminoacylation_for_protein_translation;_LOCATED_IN:_mitochondrion,_chloroplast,_membrane;_EXPRESSED_IN:_23_plant_structures;_EXPRESSED_DURING:_13_growth_stages;_CONTAINS_InterPro_DOMAIN/s:_Ph…	LOC103409015	[J]	Translation._ribosomal_structure_and_biogenesis	Molecular_Function:_tRNA_binding_(GO:0000049);;_Molecular_Function:_phenylalanine-tRNA_ligase_activity_(GO:0004826);;_Molecular_Function:_ATP_binding_(GO:0005524);;_Cellular_Component:_cytoplasm_(GO:0005737);;_Biological_Process:_phenylalanyl-tRNA_aminoacylation_(GO:0006432);;_	K01889|5.35e-318|mdm:103409015|K01889_phenylalanyl-tRNA_synthetase_alpha_chain_[EC:6.1.1.20]_|_(RefSeq)_phenylalanine--tRNA_ligase._chloroplastic/mitochondrial-like_	Aminoacyl-tRNA_biosynthesis_(ko00970)	[J]	Translation._ribosomal_structure_and_biogenesis	tRNA_synthetases_class_II_core_domain_(F)	Phenylalanine--tRNA_ligase._chloroplastic/mitochondrial_OS=Arabidopsis_thaliana_OX=3702_GN=At3g58140_PE=1_SV=1	J	Translation._ribosomal_structure_and_biogenesis	phenylalanine--tRNA_ligase._chloroplastic/mitochondrial-like_[Malus_domestica]	molecular_function:_binding_(GO:0005488);;_molecular_function:_catalytic_activity_(GO:0003824);;_cellular_component:_cellular_anatomical_entity_(GO:0110165);;_biological_process:_metabolic_process_(GO:0008152);;_biological_process:_cellular_process_(GO:0009987)
MD00G1022000	Chr00	3800996	3802245	(at1g21430_:_369.0)_YUC11;_FUNCTIONS_IN:_NADP_or_NADPH_binding,_oxidoreductase_activity,_monooxygenase_activity,_FAD_binding,_flavin-containing_monooxygenase_activity;_INVOLVED_IN:_regulation_of_anatomical_structure_morphogenesis;_LOCATED_IN:_membrane;_EXPRESSED_IN:_leaf;_CONTAINS_InterPro_DOMAIN/s:_Pyridine_nucleotide-disulphide_oxidoreductase,_class-II_(InterPro:IPR000103),_FAD-dependent_pyridi…	--	--	--	Molecular_Function:_DNA_binding_(GO:0003677);;_Cellular_Component:_nucleus_(GO:0005634);;_	--	--	--	--	--	--	K	Transcription	B3_domain-containing_protein_[Pyrus_ussuriensis_x_Pyrus_communis]	molecular_function:_binding_(GO:0005488);;_cellular_component:_intracellular_(GO:0005622);;_cellular_component:_cellular_anatomical_entity_(GO:0110165)
MD00G1022100	Chr00	3802289	3804604	(at1g21430_:_369.0)_YUC11;_FUNCTIONS_IN:_NADP_or_NADPH_binding,_oxidoreductase_activity,_monooxygenase_activity,_FAD_binding,_flavin-containing_monooxygenase_activity;_INVOLVED_IN:_regulation_of_anatomical_structure_morphogenesis;_LOCATED_IN:_membrane;_EXPRESSED_IN:_leaf;_CONTAINS_InterPro_DOMAIN/s:_Pyridine_nucleotide-disulphide_oxidoreductase,_class-II_(InterPro:IPR000103),_FAD-dependent_pyridi…	--	--	--	Molecular_Function:_DNA_binding_(GO:0003677);;_Cellular_Component:_nucleus_(GO:0005634);;_	--	--	--	--	B3_DNA_binding_domain	B3_domain-containing_protein_At1g49475_OS=Arabidopsis_thaliana_OX=3702_GN=At1g49475_PE=2_SV=2	K	Transcription	B3_domain-containing_protein_[Pyrus_ussuriensis_x_Pyrus_communis]	molecular_function:_binding_(GO:0005488);;_cellular_component:_intracellular_(GO:0005622);;_cellular_component:_cellular_anatomical_entity_(GO:0110165)
MD00G1022200	Chr00	3807949	3824497	(at1g52590_:_211.0)_Putative_thiol-disulphide_oxidoreductase_DCC;_FUNCTIONS_IN:_molecular_function_unknown;_INVOLVED_IN:_biological_process_unknown;_LOCATED_IN:_plastoglobule;_EXPRESSED_IN:_22_plant_structures;_EXPRESSED_DURING:_13_growth_stages;_CONTAINS_InterPro_DOMAIN/s:_Putative_thiol-disulphide_oxidoreductase_DCC_(InterPro:IPR007263);_BEST_Arabidopsis_thaliana_protein_match_is:_Putative_thio…	--	[R]	General_function_prediction_only	--	--	--	--	--	Protein_of_unknown_function._DUF393	DCC_family_protein_At1g52590._chloroplastic_OS=Arabidopsis_thaliana_OX=3702_GN=At1g52590_PE=2_SV=1	S	Function_unknown	DCC_family_protein_[Pyrus_ussuriensis_x_Pyrus_communis]	--
MD00G1022400	Chr00	3829798	3832220	_no_hits_&_(original_description:_no_original_description)'	--	[O]	Posttranslational_modification._protein_turnover._chaperones	Molecular_Function:_serine-type_endopeptidase_activity_(GO:0004252);;_Cellular_Component:_integral_component_of_membrane_(GO:0016021);;_	--	--	[T]	Signal_transduction_mechanisms	Rhomboid_family	RHOMBOID-like_protein_5_OS=Arabidopsis_thaliana_OX=3702_GN=RBL5_PE=3_SV=1	T	Signal_transduction_mechanisms	rhomboid-like_protease_2_[Pyrus_ussuriensis_x_Pyrus_communis]	molecular_function:_catalytic_activity_(GO:0003824);;_biological_process:_metabolic_process_(GO:0008152);;_cellular_component:_cellular_anatomical_entity_(GO:0110165)
MD00G1022500	Chr00	3842874	3843755	(at1g80140_:_176.0)_Pectin_lyase-like_superfamily_protein;_FUNCTIONS_IN:_polygalacturonase_activity;_INVOLVED_IN:_carbohydrate_metabolic_process;_LOCATED_IN:_endomembrane_system;_EXPRESSED_IN:_sperm_cell,_leaf;_CONTAINS_InterPro_DOMAIN/s:_Pectin_lyase_fold/virulence_factor_(InterPro:IPR011050),_Parallel_beta-helix_repeat_(InterPro:IPR006626),_Pectin_lyase_fold_(InterPro:IPR012334),_Glycoside_hydr…	LOC103955255	[G]	Carbohydrate_transport_and_metabolism	Molecular_Function:_polygalacturonase_activity_(GO:0004650);;_Cellular_Component:_extracellular_region_(GO:0005576);;_Biological_Process:_carbohydrate_metabolic_process_(GO:0005975);;_Biological_Process:_cell_wall_organization_(GO:0071555);;_	K01184|0.0|pxb:103955255|K01184_polygalacturonase_[EC:3.2.1.15]_|_(RefSeq)_probable_polygalacturonase_At3g15720_	Pentose_and_glucuronate_interconversions_(ko00040)	--	--	Glycosyl_hydrolases_family_28	Probable_polygalacturonase_At3g15720_OS=Arabidopsis_thaliana_OX=3702_GN=At3g15720_PE=3_SV=1	G	Carbohydrate_transport_and_metabolism	PREDICTED:_probable_polygalacturonase_At3g15720_[Pyrus_x_bretschneideri]	molecular_function:_catalytic_activity_(GO:0003824);;_cellular_component:_cellular_anatomical_entity_(GO:0110165);;_biological_process:_metabolic_process_(GO:0008152);;_biological_process:_cellular_process_(GO:0009987)
MD00G1022600	Chr00	3846614	3847180	(at1g80140_:_176.0)_Pectin_lyase-like_superfamily_protein;_FUNCTIONS_IN:_polygalacturonase_activity;_INVOLVED_IN:_carbohydrate_metabolic_process;_LOCATED_IN:_endomembrane_system;_EXPRESSED_IN:_sperm_cell,_leaf;_CONTAINS_InterPro_DOMAIN/s:_Pectin_lyase_fold/virulence_factor_(InterPro:IPR011050),_Parallel_beta-helix_repeat_(InterPro:IPR006626),_Pectin_lyase_fold_(InterPro:IPR012334),_Glycoside_hydr…	LOC103955255	[G]	Carbohydrate_transport_and_metabolism	Molecular_Function:_polygalacturonase_activity_(GO:0004650);;_Cellular_Component:_extracellular_region_(GO:0005576);;_Biological_Process:_carbohydrate_metabolic_process_(GO:0005975);;_Biological_Process:_cell_wall_organization_(GO:0071555);;_	K01184|0.0|pxb:103955255|K01184_polygalacturonase_[EC:3.2.1.15]_|_(RefSeq)_probable_polygalacturonase_At3g15720_	Pentose_and_glucuronate_interconversions_(ko00040)	--	--	Glycosyl_hydrolases_family_28	Probable_polygalacturonase_At3g15720_OS=Arabidopsis_thaliana_OX=3702_GN=At3g15720_PE=3_SV=1	G	Carbohydrate_transport_and_metabolism	PREDICTED:_probable_polygalacturonase_At3g15720_[Pyrus_x_bretschneideri]	molecular_function:_catalytic_activity_(GO:0003824);;_cellular_component:_cellular_anatomical_entity_(GO:0110165);;_biological_process:_metabolic_process_(GO:0008152);;_biological_process:_cellular_process_(GO:0009987)
MD00G1022700	Chr00	3855200	3856178	(at1g02460_:_627.0)_Pectin_lyase-like_superfamily_protein;_FUNCTIONS_IN:_polygalacturonase_activity;_INVOLVED_IN:_carbohydrate_metabolic_process;_EXPRESSED_IN:_stem,_root,_stamen,_seed;_EXPRESSED_DURING:_4_anthesis,_E_expanded_cotyledon_stage;_CONTAINS_InterPro_DOMAIN/s:_Pectin_lyase_fold/virulence_factor_(InterPro:IPR011050),_Glycoside_hydrolase,_family_28_(InterPro:IPR000743),_Pectin_lyase_fold…	LOC103958358	--	--	Molecular_Function:_polygalacturonase_activity_(GO:0004650);;_Biological_Process:_carbohydrate_metabolic_process_(GO:0005975);;_	K01184|7.59e-202|pxb:103958358|K01184_polygalacturonase_[EC:3.2.1.15]_|_(RefSeq)_polygalacturonase-like_	Pentose_and_glucuronate_interconversions_(ko00040)	--	--	Glycosyl_hydrolases_family_28	Polygalacturonase_OS=Malus_domestica_OX=3750_PE=2_SV=1	G	Carbohydrate_transport_and_metabolism	PREDICTED:_polygalacturonase-like_[Pyrus_x_bretschneideri]	molecular_function:_catalytic_activity_(GO:0003824);;_biological_process:_metabolic_process_(GO:0008152)
MD00G1022900	Chr00	3860265	3866862	(at5g11170_:_725.0)_DEAD/DEAH_box_RNA_helicase_family_protein_;_FUNCTIONS_IN:_helicase_activity,_ATP-dependent_helicase_activity,_ATP_binding,_nucleic_acid_binding;_INVOLVED_IN:_response_to_cadmium_ion;_LOCATED_IN:_nucleolus;_EXPRESSED_IN:_guard_cell,_root,_cultured_cell;_CONTAINS_InterPro_DOMAIN/s:_DNA/RNA_helicase,_DEAD/DEAH_box_type,_N-terminal_(InterPro:IPR011545),_DEAD-like_helicase,_N-termi…	LOC103441510	[L]	Replication._recombination_and_repair	Molecular_Function:_nucleic_acid_binding_(GO:0003676);;_Molecular_Function:_helicase_activity_(GO:0004386);;_Molecular_Function:_ATP_binding_(GO:0005524);;_	K12812|5.47e-317|mdm:103441510|K12812_ATP-dependent_RNA_helicase_UAP56/SUB2_[EC:3.6.4.13]_|_(RefSeq)_DEAD-box_ATP-dependent_RNA_helicase_56-like_isoform_X1_	RNA_transport_(ko03013);;_mRNA_surveillance_pathway_(ko03015);;_Spliceosome_(ko03040)	[A]	RNA_processing_and_modification	DEAD/DEAH_box_helicase	DEAD-box_ATP-dependent_RNA_helicase_15_OS=Arabidopsis_thaliana_OX=3702_GN=RH15_PE=1_SV=3	A	RNA_processing_and_modification	DEAD-box_ATP-dependent_RNA_helicase_56-like_isoform_X2_[Malus_domestica]	molecular_function:_binding_(GO:0005488);;_molecular_function:_catalytic_activity_(GO:0003824)
MD00G1023000	Chr00	3868404	3869714	(at5g62200_:_200.0)_Embryo-specific_protein_3,_(ATS3);_FUNCTIONS_IN:_molecular_function_unknown;_INVOLVED_IN:_biological_process_unknown;_LOCATED_IN:_plasma_membrane,_anchored_to_membrane;_EXPRESSED_IN:_24_plant_structures;_EXPRESSED_DURING:_13_growth_stages;_CONTAINS_InterPro_DOMAIN/s:_Lipase/lipooxygenase,_PLAT/LH2_(InterPro:IPR008976),_Embryo-specific_3_(InterPro:IPR010417);_BEST_Arabidopsis_t…	--	--	--	--	--	--	--	--	Embryo-specific_protein_3._(ATS3)	Embryo-specific_protein_ATS3B_OS=Arabidopsis_thaliana_OX=3702_GN=ATS3B_PE=1_SV=1	S	Function_unknown	hypothetical_protein_D8674_039719_[Pyrus_ussuriensis_x_Pyrus_communis]	--
MD00G1024800	Chr00	4046820	4061053	(at5g45160_:_476.0)_Root_hair_defective_3_GTP-binding_protein_(RHD3);_FUNCTIONS_IN:_GTP_binding;_LOCATED_IN:_endoplasmic_reticulum;_EXPRESSED_IN:_24_plant_structures;_EXPRESSED_DURING:_13_growth_stages;_CONTAINS_InterPro_DOMAIN/s:_Root_hair_defective_3_GTP-binding_(InterPro:IPR008803);_BEST_Arabidopsis_thaliana_protein_match_is:_Root_hair_defective_3_GTP-binding_protein_(RHD3)_(TAIR:AT3G13870.1);…	--	--	--	Molecular_Function:_GTPase_activity_(GO:0003924);;_Molecular_Function:_GTP_binding_(GO:0005525);;_Cellular_Component:_endoplasmic_reticulum_membrane_(GO:0005789);;_Cellular_Component:_integral_component_of_membrane_(GO:0016021);;_	K22698|0.0|pxb:103945122|K22698_protein_SEY1_[EC:3.6.5.-]_|_(RefSeq)_protein_ROOT_HAIR_DEFECTIVE_3_homolog_2-like_isoform_X1_	--	[R]	General_function_prediction_only	Root_hair_defective_3_GTP-binding_protein_(RHD3)	Protein_ROOT_HAIR_DEFECTIVE_3_homolog_2_OS=Arabidopsis_thaliana_OX=3702_GN=At5g45160_PE=2_SV=1	L	Replication._recombination_and_repair	protein_ROOT_HAIR_DEFECTIVE_3_2-like_[Pyrus_ussuriensis_x_Pyrus_communis]	molecular_function:_catalytic_activity_(GO:0003824);;_molecular_function:_binding_(GO:0005488);;_cellular_component:_cellular_anatomical_entity_(GO:0110165)
MD00G1024900	Chr00	4071406	4073362	(at4g35220_:_406.0)_Cyclase_family_protein;_FUNCTIONS_IN:_molecular_function_unknown;_INVOLVED_IN:_biological_process_unknown;_LOCATED_IN:_endomembrane_system;_EXPRESSED_IN:_24_plant_structures;_EXPRESSED_DURING:_15_growth_stages;_CONTAINS_InterPro_DOMAIN/s:_Putative_cyclase_(InterPro:IPR007325);_BEST_Arabidopsis_thaliana_protein_match_is:_Cyclase_family_protein_(TAIR:AT1G44542.1);_Has_30201_Blas…	--	[E]	Amino_acid_transport_and_metabolism	Molecular_Function:_arylformamidase_activity_(GO:0004061);;_Biological_Process:_tryptophan_catabolic_process_to_kynurenine_(GO:0019441);;_	--	--	--	--	Putative_cyclase	Cyclase-like_protein_2_OS=Arabidopsis_thaliana_OX=3702_GN=CYCLASE2_PE=2_SV=1	S	Function_unknown	hypothetical_protein_D8674_026442_[Pyrus_ussuriensis_x_Pyrus_communis]	molecular_function:_catalytic_activity_(GO:0003824);;_biological_process:_metabolic_process_(GO:0008152);;_biological_process:_cellular_process_(GO:0009987)
MD00G1025500	Chr00	4439287	4443845	(at1g65440_:_1824.0)_Related_to_yeast_Spt6_protein,_which_functions_as_part_of_a_protein_complex_in_transcription_initiation_and_also_plays_a_role_in_chromatin_structure_/_assembly.;_global_transcription_factor_group_B1_(GTB1);_FUNCTIONS_IN:_transcription_elongation_regulator_activity,_hydrolase_activity,_acting_on_ester_bonds,_RNA_binding;_INVOLVED_IN:_chromatin_assembly_or_disassembly,_transcri…	--	[K]	Transcription	Molecular_Function:_translation_elongation_factor_activity_(GO:0003746);;_Cellular_Component:_nucleus_(GO:0005634);;_Biological_Process:_nucleobase-containing_compound_metabolic_process_(GO:0006139);;_Biological_Process:_positive_regulation_of_transcription_elongation_from_RNA_polymerase_II_promoter_(GO:0032968);;_	K11292|0.0|pxb:103966217|K11292_transcription_elongation_factor_SPT6_|_(RefSeq)_transcription_elongation_factor_SPT6_	--	[A]	RNA_processing_and_modification	SH2_domain	Transcription_elongation_factor_SPT6_homolog_OS=Arabidopsis_thaliana_OX=3702_GN=SPT6_PE=1_SV=1	K	Transcription	transcription_elongation_factor_SPT6_[Pyrus_ussuriensis_x_Pyrus_communis]	molecular_function:_binding_(GO:0005488);;_molecular_function:_translation_regulator_activity_(GO:0045182);;_biological_process:_metabolic_process_(GO:0008152);;_biological_process:_cellular_process_(GO:0009987);;_biological_process:_biological_regulation_(GO:0065007);;_cellular_component:_intracellular_(GO:0005622);;_cellular_component:_cellular_anatomical_entity_(GO:0110165)
MD00G1025600	Chr00	4453952	4454914	(at3g15610_:_531.0)_Transducin/WD40_repeat-like_superfamily_protein;_CONTAINS_InterPro_DOMAIN/s:_WD40_repeat_2_(InterPro:IPR019782),_WD40_repeat-like-containing_domain_(InterPro:IPR011046),_WD40_repeat,_conserved_site_(InterPro:IPR019775),_WD40-repeat-containing_domain_(InterPro:IPR017986),_WD40/YVTN_repeat-like-containing_domain_(InterPro:IPR015943),_WD40_repeat_(InterPro:IPR001680),_WD40_repeat…	LOC103939133	--	--	Molecular_Function:_protein_binding_(GO:0005515);;_Biological_Process:_biological_process_(GO:0008150);;_Biological_Process:_regulation_of_signal_transduction_(GO:0009966);;_Biological_Process:_negative_regulation_of_signal_transduction_(GO:0009968);;_Biological_Process:_regulation_of_cell_communication_(GO:0010646);;_Biological_Process:_negative_regulation_of_cell_communication_(GO:0010648);;_Bi…	K13137|1.10e-262|pxb:103939133|K13137_serine-threonine_kinase_receptor-associated_protein_|_(RefSeq)_serine-threonine_kinase_receptor-associated_protein-like_	RNA_transport_(ko03013)	[I]	Lipid_transport_and_metabolism	WD_domain._G-beta_repeat	--	I	Lipid_transport_and_metabolism	PREDICTED:_serine-threonine_kinase_receptor-associated_protein-like_[Pyrus_x_bretschneideri]	molecular_function:_binding_(GO:0005488);;_biological_process:_biological_regulation_(GO:0065007)
MD00G1025700	Chr00	4455540	4458016	(at1g52740_:_233.0)_Encodes_HTA9,_a_histone_H2A_protein.;_histone_H2A_protein_9_(HTA9);_FUNCTIONS_IN:_DNA_binding;_INVOLVED_IN:_detection_of_temperature_stimulus,_defense_response_to_bacterium,_regulation_of_flower_development;_LOCATED_IN:_vacuole;_EXPRESSED_IN:_23_plant_structures;_EXPRESSED_DURING:_15_growth_stages;_CONTAINS_InterPro_DOMAIN/s:_Histone_H2A_(InterPro:IPR002119),_Histone-fold_(Int…	LOC103448453	--	--	Cellular_Component:_nucleosome_(GO:0000786);;_Molecular_Function:_DNA_binding_(GO:0003677);;_Cellular_Component:_nucleus_(GO:0005634);;_Molecular_Function:_protein_heterodimerization_activity_(GO:0046982);;_	K11251|1.64e-88|mdm:103448453|K11251_histone_H2A_|_(RefSeq)_probable_histone_H2A_variant_3_	--	[B]	Chromatin_structure_and_dynamics	Core_histone_H2A/H2B/H3/H4	Probable_histone_H2A_variant_3_OS=Arabidopsis_thaliana_OX=3702_GN=At1g52740_PE=1_SV=1	B	Chromatin_structure_and_dynamics	probable_histone_H2A_variant_3_[Malus_domestica]	cellular_component:_protein-containing_complex_(GO:0032991);;_molecular_function:_binding_(GO:0005488);;_cellular_component:_intracellular_(GO:0005622);;_cellular_component:_cellular_anatomical_entity_(GO:0110165)
MD00G1025800	Chr00	4458227	4461069	(at2g26640_:_874.0)_Encodes_KCS11,_a_member_of_the_3-ketoacyl-CoA_synthase_family_involved_in_the_biosynthesis_of_VLCFA_(very_long_chain_fatty_acids).;_3-ketoacyl-CoA_synthase_11_(KCS11);_FUNCTIONS_IN:_transferase_activity,_transferring_acyl_groups_other_than_amino-acyl_groups,_catalytic_activity;_INVOLVED_IN:_response_to_cold,_response_to_light_stimulus,_response_to_osmotic_stress;_LOCATED_IN:_m…	LOC103963004	--	--	Biological_Process:_fatty_acid_biosynthetic_process_(GO:0006633);;_Cellular_Component:_integral_component_of_membrane_(GO:0016021);;_Molecular_Function:_transferase_activity._transferring_acyl_groups_other_than_amino-acyl_groups_(GO:0016747);;_	K15397|0.0|pxb:103963004|K15397_3-ketoacyl-CoA_synthase_[EC:2.3.1.199]_|_(RefSeq)_3-ketoacyl-CoA_synthase_11_	Fatty_acid_elongation_(ko00062);;_Plant-pathogen_interaction_(ko04626)	--	--	FAE1/Type_III_polyketide_synthase-like_protein	3-ketoacyl-CoA_synthase_11_OS=Arabidopsis_thaliana_OX=3702_GN=KCS11_PE=1_SV=1	I	Lipid_transport_and_metabolism	PREDICTED:_3-ketoacyl-CoA_synthase_11_[Pyrus_x_bretschneideri]	biological_process:_metabolic_process_(GO:0008152);;_biological_process:_cellular_process_(GO:0009987);;_cellular_component:_cellular_anatomical_entity_(GO:0110165);;_molecular_function:_catalytic_activity_(GO:0003824)
MD00G1025900	Chr00	4462600	4464768	(at5g20140_:_522.0)_SOUL_heme-binding_family_protein;_CONTAINS_InterPro_DOMAIN/s:_Protein_of_unknown_function_DUF2358_(InterPro:IPR018790),_SOUL_haem-binding_protein_(InterPro:IPR006917);_BEST_Arabidopsis_thaliana_protein_match_is:_SOUL_heme-binding_family_protein_(TAIR:AT3G10130.1)._&_(reliability:_1044.0)_&__(original_description:_no_original_description)'	LOC103963003	--	--	--	--	--	--	--	SOUL_heme-binding_protein	--	S	Function_unknown	PREDICTED:_uncharacterized_protein_LOC103963003_isoform_X2_[Pyrus_x_bretschneideri]	--
MD00G1026000	Chr00	4468447	4469497	(at5g36930_:_436.0)_Disease_resistance_protein_(TIR-NBS-LRR_class)_family;_FUNCTIONS_IN:_transmembrane_receptor_activity,_ATP_binding;_INVOLVED_IN:_signal_transduction,_defense_response,_apoptosis,_innate_immune_response;_LOCATED_IN:_intrinsic_to_membrane;_EXPRESSED_IN:_19_plant_structures;_EXPRESSED_DURING:_13_growth_stages;_CONTAINS_InterPro_DOMAIN/s:_NB-ARC_(InterPro:IPR002182),_Toll-Interleuk…	--	[R]	General_function_prediction_only	Biological_Process:_signal_transduction_(GO:0007165);;_Molecular_Function:_ADP_binding_(GO:0043531);;_	K00695|1.96e-123|mtr:MTR_6g478030|K00695_sucrose_synthase_[EC:2.4.1.13]_|_(RefSeq)_sucrose_synthase_	Starch_and_sucrose_metabolism_(ko00500)	--	--	TIR_domain	Disease_resistance_protein_RUN1_OS=Vitis_rotundifolia_OX=103349_GN=RUN1_PE=1_SV=1	T	Signal_transduction_mechanisms	hypothetical_protein_C1H46_023911_[Malus_baccata]	biological_process:_cellular_process_(GO:0009987);;_biological_process:_biological_regulation_(GO:0065007);;_molecular_function:_binding_(GO:0005488)
MD00G1026100	Chr00	4470038	4472759	(at5g36930_:_596.0)_Disease_resistance_protein_(TIR-NBS-LRR_class)_family;_FUNCTIONS_IN:_transmembrane_receptor_activity,_ATP_binding;_INVOLVED_IN:_signal_transduction,_defense_response,_apoptosis,_innate_immune_response;_LOCATED_IN:_intrinsic_to_membrane;_EXPRESSED_IN:_19_plant_structures;_EXPRESSED_DURING:_13_growth_stages;_CONTAINS_InterPro_DOMAIN/s:_NB-ARC_(InterPro:IPR002182),_Toll-Interleuk…	--	[R]	General_function_prediction_only	Biological_Process:_signal_transduction_(GO:0007165);;_Molecular_Function:_ADP_binding_(GO:0043531);;_	K00695|3.46e-113|mtr:MTR_6g478030|K00695_sucrose_synthase_[EC:2.4.1.13]_|_(RefSeq)_sucrose_synthase_	Starch_and_sucrose_metabolism_(ko00500)	--	--	NB-ARC_domain	Disease_resistance_protein_Roq1_OS=Nicotiana_benthamiana_OX=4100_GN=ROQ1_PE=1_SV=1	T	Signal_transduction_mechanisms	hypothetical_protein_C1H46_023910_[Malus_baccata]	biological_process:_cellular_process_(GO:0009987);;_biological_process:_biological_regulation_(GO:0065007);;_molecular_function:_binding_(GO:0005488)
MD00G1026200	Chr00	4472998	4477225	(at5g19950_:_175.0)_CONTAINS_InterPro_DOMAIN/s:_Domain_of_unknown_function_DUF1767_(InterPro:IPR013894);_BEST_Arabidopsis_thaliana_protein_match_is:_Domain_of_unknown_function_(DUF1767)_(TAIR:AT5G63540.1);_Has_35333_Blast_hits_to_34131_proteins_in_2444_species:_Archae_-_798;_Bacteria_-_22429;_Metazoa_-_974;_Fungi_-_991;_Plants_-_531;_Viruses_-_0;_Other_Eukaryotes_-_9610_(source:_NCBI_BLink)._&_(r…	--	--	--	--	K18404|8.11e-276|mdm:103400477|K18404_tudor_domain-containing_protein_3_|_(RefSeq)_tudor_domain-containing_protein_3_	--	[S]	Function_unknown	RecQ_mediated_genome_instability_protein	--	S	Function_unknown	tudor_domain-containing_protein_3_[Pyrus_ussuriensis_x_Pyrus_communis]	--
MD00G1026300	Chr00	4484770	4486033	--	--	--	--	--	--	--	--	--	--	--	--	--	hypothetical_protein_DVH24_010512_[Malus_domestica]	--
MD00G1026400	Chr00	4486035	4487333	--	--	--	--	--	--	--	--	--	--	--	--	--	GRIP_domain-containing_protein_RUD3-like_[Pyrus_ussuriensis_x_Pyrus_communis]	--
MD00G1026500	Chr00	4502048	4504437	(at5g36930_:_596.0)_Disease_resistance_protein_(TIR-NBS-LRR_class)_family;_FUNCTIONS_IN:_transmembrane_receptor_activity,_ATP_binding;_INVOLVED_IN:_signal_transduction,_defense_response,_apoptosis,_innate_immune_response;_LOCATED_IN:_intrinsic_to_membrane;_EXPRESSED_IN:_19_plant_structures;_EXPRESSED_DURING:_13_growth_stages;_CONTAINS_InterPro_DOMAIN/s:_NB-ARC_(InterPro:IPR002182),_Toll-Interleuk…	LOC103402867	[K]	Transcription	Biological_Process:_signal_transduction_(GO:0007165);;_Molecular_Function:_ADP_binding_(GO:0043531);;_	K00695|2.64e-104|mtr:MTR_6g478030|K00695_sucrose_synthase_[EC:2.4.1.13]_|_(RefSeq)_sucrose_synthase_	Starch_and_sucrose_metabolism_(ko00500)	--	--	NB-ARC_domain	Disease_resistance_protein_RPV1_OS=Vitis_rotundifolia_OX=103349_GN=RPV1_PE=1_SV=1	T	Signal_transduction_mechanisms	TMV_resistance_protein_N-like_isoform_X1_[Malus_domestica]	biological_process:_cellular_process_(GO:0009987);;_biological_process:_biological_regulation_(GO:0065007);;_molecular_function:_binding_(GO:0005488)
MD00G1026600	Chr00	4505856	4506571	(at5g19950_:_175.0)_CONTAINS_InterPro_DOMAIN/s:_Domain_of_unknown_function_DUF1767_(InterPro:IPR013894);_BEST_Arabidopsis_thaliana_protein_match_is:_Domain_of_unknown_function_(DUF1767)_(TAIR:AT5G63540.1);_Has_35333_Blast_hits_to_34131_proteins_in_2444_species:_Archae_-_798;_Bacteria_-_22429;_Metazoa_-_974;_Fungi_-_991;_Plants_-_531;_Viruses_-_0;_Other_Eukaryotes_-_9610_(source:_NCBI_BLink)._&_(r…	--	--	--	--	K18404|8.11e-276|mdm:103400477|K18404_tudor_domain-containing_protein_3_|_(RefSeq)_tudor_domain-containing_protein_3_	--	[S]	Function_unknown	RecQ_mediated_genome_instability_protein	--	S	Function_unknown	tudor_domain-containing_protein_3_[Pyrus_ussuriensis_x_Pyrus_communis]	--
MD00G1026700	Chr00	4508582	4509157	(at2g26640_:_403.0)_Encodes_KCS11,_a_member_of_the_3-ketoacyl-CoA_synthase_family_involved_in_the_biosynthesis_of_VLCFA_(very_long_chain_fatty_acids).;_3-ketoacyl-CoA_synthase_11_(KCS11);_FUNCTIONS_IN:_transferase_activity,_transferring_acyl_groups_other_than_amino-acyl_groups,_catalytic_activity;_INVOLVED_IN:_response_to_cold,_response_to_light_stimulus,_response_to_osmotic_stress;_LOCATED_IN:_m…	LOC103939135	--	--	Biological_Process:_fatty_acid_biosynthetic_process_(GO:0006633);;_Cellular_Component:_integral_component_of_membrane_(GO:0016021);;_Molecular_Function:_transferase_activity._transferring_acyl_groups_other_than_amino-acyl_groups_(GO:0016747);;_	K15397|3.17e-135|pxb:103939135|K15397_3-ketoacyl-CoA_synthase_[EC:2.3.1.199]_|_(RefSeq)_3-ketoacyl-CoA_synthase_11-like_	Fatty_acid_elongation_(ko00062);;_Plant-pathogen_interaction_(ko04626)	--	--	FAE1/Type_III_polyketide_synthase-like_protein	3-ketoacyl-CoA_synthase_11_OS=Arabidopsis_thaliana_OX=3702_GN=KCS11_PE=1_SV=1	I	Lipid_transport_and_metabolism	PREDICTED:_3-ketoacyl-CoA_synthase_11-like_[Pyrus_x_bretschneideri]	biological_process:_metabolic_process_(GO:0008152);;_biological_process:_cellular_process_(GO:0009987);;_cellular_component:_cellular_anatomical_entity_(GO:0110165);;_molecular_function:_catalytic_activity_(GO:0003824)
MD00G1032300	Chr00	5669330	5672924	(at5g22950_:_274.0)_VPS24.1;_CONTAINS_InterPro_DOMAIN/s:_Snf7_(InterPro:IPR005024);_BEST_Arabidopsis_thaliana_protein_match_is:_SNF7_family_protein_(TAIR:AT3G45000.1);_Has_1807_Blast_hits_to_1807_proteins_in_277_species:_Archae_-_0;_Bacteria_-_0;_Metazoa_-_736;_Fungi_-_347;_Plants_-_385;_Viruses_-_0;_Other_Eukaryotes_-_339_(source:_NCBI_BLink)._&_(reliability:_548.0)_&__(original_description:_no_…	LOC103958401	--	--	Biological_Process:_vacuolar_transport_(GO:0007034);;_	K12193|8.43e-120|mdm:103427133|K12193_charged_multivesicular_body_protein_3_|_(RefSeq)_vacuolar_protein_sorting-associated_protein_24_homolog_1-like_isoform_X2_	Endocytosis_(ko04144)	[U]	Intracellular_trafficking._secretion._and_vesicular_transport	Snf7	Putative_vacuolar_protein_sorting-associated_protein_24_homolog_2_OS=Arabidopsis_thaliana_OX=3702_GN=VPS24-2_PE=3_SV=1	U	Intracellular_trafficking._secretion._and_vesicular_transport	PREDICTED:_vacuolar_protein_sorting-associated_protein_24_homolog_1-like_isoform_X3_[Pyrus_x_bretschneideri]	biological_process:_cellular_process_(GO:0009987);;_biological_process:_localization_(GO:0051179)
MD00G1032400	Chr00	5675721	5678340	(at3g45010_:_639.0)_serine_carboxypeptidase-like_48_(scpl48);_FUNCTIONS_IN:_serine-type_carboxypeptidase_activity;_INVOLVED_IN:_proteolysis;_LOCATED_IN:_endomembrane_system;_EXPRESSED_IN:_24_plant_structures;_EXPRESSED_DURING:_13_growth_stages;_CONTAINS_InterPro_DOMAIN/s:_Peptidase_S10,_serine_carboxypeptidase_(InterPro:IPR001563),_Peptidase_S10,_serine_carboxypeptidase,_active_site_(InterPro:IPR…	--	[E]	Amino_acid_transport_and_metabolism	Molecular_Function:_serine-type_carboxypeptidase_activity_(GO:0004185);;_	K16298|0.0|pxb:103947707|K16298_serine_carboxypeptidase-like_clade_IV_[EC:3.4.16.-]_|_(RefSeq)_serine_carboxypeptidase-like_	--	[OE]	Posttranslational_modification._protein_turnover._chaperones;;_Amino_acid_transport_and_metabolism	Serine_carboxypeptidase	Serine_carboxypeptidase-like_48_OS=Arabidopsis_thaliana_OX=3702_GN=SCPL48_PE=2_SV=2	O	Posttranslational_modification._protein_turnover._chaperones	serine_carboxypeptidase-like_[Pyrus_ussuriensis_x_Pyrus_communis]	molecular_function:_catalytic_activity_(GO:0003824);;_biological_process:_metabolic_process_(GO:0008152)
MD00G1032500	Chr00	5679204	5683207	(at2g28100_:_480.0)_Encodes_a_protein_with_&#945;-fucosidase_activity._The_activity_was_assessed_on_2'-fucosyl-lactitol._AtFUC1_was_not_able_to_act_on_XXFG_substrates,_at_least_when_heterologously_expressed_in_<i>Pichia_pastoris</i>._The_enzyme_has_been_postulated_to_act_on_fucosylated_substrates_other_than_xyloglucan_oligosaccharides.__was_shown_(<i>Pichia_pastoris</i>)_to_hydrolyze_fucose_in_3-…	--	[G]	Carbohydrate_transport_and_metabolism	Molecular_Function:_alpha-L-fucosidase_activity_(GO:0004560);;_Biological_Process:_carbohydrate_metabolic_process_(GO:0005975);;_	K01206|0.0|pxb:103935456|K01206_alpha-L-fucosidase_[EC:3.2.1.51]_|_(RefSeq)_alpha-L-fucosidase_1-like_	Other_glycan_degradation_(ko00511)	[G]	Carbohydrate_transport_and_metabolism	Alpha-L-fucosidase	Alpha-L-fucosidase_1_OS=Arabidopsis_thaliana_OX=3702_GN=FUC1_PE=1_SV=2	G	Carbohydrate_transport_and_metabolism	alpha-L-fucosidase_1-like_[Pyrus_ussuriensis_x_Pyrus_communis]	molecular_function:_catalytic_activity_(GO:0003824);;_biological_process:_metabolic_process_(GO:0008152)
MD00G1032600	Chr00	5708791	5710879	(at4g38620_:_225.0)_Encodes_a_R2R3_MYB_protein_which_is_involved_in_the_response_to_UV-B.__It_functions_as_a_repressor_of_target_gene_expression.__One_of_its_target_genes_encodes_cinnamate_4-hydroxylase;_mutants_accumulate_sinapate_esters_in_their_leaves._MYB4_binds_to_its_own_promoter_and_represses_its_own_expression._Nuclear_localization_of_MYB4_depends_on_the_action_of_the_beta_importin_SAD2.;…	LOC103947705	--	--	Molecular_Function:_DNA_binding_(GO:0003677);;_Cellular_Component:_nucleus_(GO:0005634);;_	K09422|7.16e-160|pxb:103947705|K09422_transcription_factor_MYB._plant_|_(RefSeq)_transcription_factor_RAX1-like_	--	[K]	Transcription	Myb-like_DNA-binding_domain	Transcription_factor_MYB36_OS=Arabidopsis_thaliana_OX=3702_GN=MYB36_PE=1_SV=1	--	--	PREDICTED:_transcription_factor_RAX1-like_[Pyrus_x_bretschneideri]	molecular_function:_binding_(GO:0005488);;_cellular_component:_intracellular_(GO:0005622);;_cellular_component:_cellular_anatomical_entity_(GO:0110165)
MD00G1032700	Chr00	5730664	5738738	(o49818|lgul_cicar_:_340.0)_Lactoylglutathione_lyase_(EC_4.4.1.5)_(Methylglyoxalase)_(Aldoketomutase)_(Glyoxalase_I)_(Glx_I)_(Ketone-aldehyde_mutase)_(S-D-lactoylglutathione_methylglyoxal_lyase)_-_Cicer_arietinum_(Chickpea)_(Garbanzo)_&_(at1g08110_:_334.0)_lactoylglutathione_lyase_family_protein_/_glyoxalase_I_family_protein;_FUNCTIONS_IN:_calmodulin_binding,_lactoylglutathione_lyase_activity;_IN…	LOC103947703	[Q]	Secondary_metabolites_biosynthesis._transport_and_catabolism	Molecular_Function:_lactoylglutathione_lyase_activity_(GO:0004462);;_Molecular_Function:_metal_ion_binding_(GO:0046872);;_	K01759|5.69e-171|pxb:103947703|K01759_lactoylglutathione_lyase_[EC:4.4.1.5]_|_(RefSeq)_lactoylglutathione_lyase_isoform_X1_	Pyruvate_metabolism_(ko00620)	[G]	Carbohydrate_transport_and_metabolism	Glyoxalase/Bleomycin_resistance_protein/Dioxygenase_superfamily	Lactoylglutathione_lyase_OS=Glycine_max_OX=3847_GN=GLXI_PE=1_SV=1	G	Carbohydrate_transport_and_metabolism	PREDICTED:_lactoylglutathione_lyase_isoform_X1_[Pyrus_x_bretschneideri]	molecular_function:_catalytic_activity_(GO:0003824);;_molecular_function:_binding_(GO:0005488)
MD00G1034600	Chr00	6038053	6042067	(at1g32930_:_610.0)_Galactosyltransferase_family_protein;_FUNCTIONS_IN:_transferase_activity,_transferring_hexosyl_groups,_transferase_activity,_transferring_glycosyl_groups;_INVOLVED_IN:_protein_amino_acid_glycosylation;_LOCATED_IN:_membrane;_EXPRESSED_IN:_16_plant_structures;_EXPRESSED_DURING:_6_growth_stages;_CONTAINS_InterPro_DOMAIN/s:_Glycosyl_transferase,_family_31_(InterPro:IPR002659);_BES…	LOC103950712	--	--	Cellular_Component:_Golgi_membrane_(GO:0000139);;_Biological_Process:_protein_glycosylation_(GO:0006486);;_Cellular_Component:_integral_component_of_membrane_(GO:0016021);;_Molecular_Function:_transferase_activity._transferring_glycosyl_groups_(GO:0016757);;_	K20856|5.27e-307|pxb:103950712|K20856_beta-1.6-galactosyltransferase_[EC:2.4.1.-]_|_(RefSeq)_beta-1.6-galactosyltransferase_GALT31A-like_	--	[G]	Carbohydrate_transport_and_metabolism	Galactosyltransferase	Beta-1.6-galactosyltransferase_GALT31A_OS=Arabidopsis_thaliana_OX=3702_GN=GALT31A_PE=1_SV=1	G	Carbohydrate_transport_and_metabolism	PREDICTED:_beta-1.6-galactosyltransferase_GALT31A-like_[Pyrus_x_bretschneideri]	cellular_component:_cellular_anatomical_entity_(GO:0110165);;_biological_process:_metabolic_process_(GO:0008152);;_biological_process:_cellular_process_(GO:0009987);;_molecular_function:_catalytic_activity_(GO:0003824)
MD00G1034700	Chr00	6070088	6070599	_no_hits_&_(original_description:_no_original_description)'	LOC103940543	--	--	--	K02218|8.04e-49|sbi:8069780|K02218_casein_kinase_1_[EC:2.7.11.1]_|_(RefSeq)_uncharacterized_protein_LOC8069780_	--	[L]	Replication._recombination_and_repair	DDE_superfamily_endonuclease	--	L	Replication._recombination_and_repair	PREDICTED:_uncharacterized_protein_LOC103940543_[Pyrus_x_bretschneideri]	--
MD00G1034800	Chr00	6075970	6080752	(at1g33410_:_1333.0)_SUPPRESSOR_OF_AUXIN_RESISTANCE1_(SAR1);_INVOLVED_IN:_mRNA_export_from_nucleus,_response_to_auxin_stimulus,_developmental_process;_LOCATED_IN:_nuclear_membrane;_EXPRESSED_IN:_21_plant_structures;_EXPRESSED_DURING:_13_growth_stages;_CONTAINS_InterPro_DOMAIN/s:_Nucleoporin_Nup120/160_(InterPro:IPR021717)._&_(reliability:_2666.0)_&__(original_description:_no_original_description)'	--	--	--	--	K14303|0.0|vvi:100250223|K14303_nuclear_pore_complex_protein_Nup160_|_(RefSeq)_nuclear_pore_complex_protein_NUP160_	RNA_transport_(ko03013)	[YU]	Nuclear_structure;;_Intracellular_trafficking._secretion._and_vesicular_transport	Family_of_unknown_function_(DUF5311)	Nuclear_pore_complex_protein_NUP160_OS=Arabidopsis_thaliana_OX=3702_GN=NUP160_PE=1_SV=2	--	--	nuclear_pore_complex_protein_NUP160-like_protein_[Pyrus_ussuriensis_x_Pyrus_communis]	--
MD00G1034900	Chr00	6082207	6083605	(at1g32960_:_347.0)_SBT3.3;_FUNCTIONS_IN:_identical_protein_binding,_serine-type_endopeptidase_activity;_INVOLVED_IN:_proteolysis,_negative_regulation_of_catalytic_activity;_LOCATED_IN:_apoplast,_plant-type_cell_wall;_EXPRESSED_IN:_7_plant_structures;_EXPRESSED_DURING:_4_anthesis;_CONTAINS_InterPro_DOMAIN/s:_Protease-associated_PA_(InterPro:IPR003137),_Proteinase_inhibitor,_propeptide_(InterPro:I…	LOC103935946	[O]	Posttranslational_modification._protein_turnover._chaperones	Molecular_Function:_serine-type_endopeptidase_activity_(GO:0004252);;_Cellular_Component:_integral_component_of_membrane_(GO:0016021);;_	K15333|2.35e-86|nsy:104224633|K15333_tRNA_guanosine-2'-O-methyltransferase_[EC:2.1.1.34]_|_(RefSeq)_uncharacterized_protein_LOC104224633_	--	--	--	Subtilase_family	Subtilisin-like_protease_SBT3.4_OS=Arabidopsis_thaliana_OX=3702_GN=SBT3.4_PE=3_SV=1	O	Posttranslational_modification._protein_turnover._chaperones	PREDICTED:_LOW_QUALITY_PROTEIN:_subtilisin-like_protease_SBT3.4_[Pyrus_x_bretschneideri]	molecular_function:_catalytic_activity_(GO:0003824);;_biological_process:_metabolic_process_(GO:0008152);;_cellular_component:_cellular_anatomical_entity_(GO:0110165)
MD00G1035000	Chr00	6100399	6104245	(at1g32940_:_627.0)_SBT3.5;_FUNCTIONS_IN:_identical_protein_binding,_serine-type_endopeptidase_activity;_INVOLVED_IN:_proteolysis,_negative_regulation_of_catalytic_activity;_LOCATED_IN:_apoplast;_EXPRESSED_IN:_12_plant_structures;_EXPRESSED_DURING:_LP.06_six_leaves_visible,_LP.04_four_leaves_visible,_4_anthesis,_F_mature_embryo_stage,_petal_differentiation_and_expansion_stage;_CONTAINS_InterPro_D…	LOC103935946	[O]	Posttranslational_modification._protein_turnover._chaperones	Molecular_Function:_serine-type_endopeptidase_activity_(GO:0004252);;_Cellular_Component:_integral_component_of_membrane_(GO:0016021);;_	K15333|2.35e-86|nsy:104224633|K15333_tRNA_guanosine-2'-O-methyltransferase_[EC:2.1.1.34]_|_(RefSeq)_uncharacterized_protein_LOC104224633_	--	--	--	Subtilase_family	Subtilisin-like_protease_SBT3.4_OS=Arabidopsis_thaliana_OX=3702_GN=SBT3.4_PE=3_SV=1	O	Posttranslational_modification._protein_turnover._chaperones	PREDICTED:_LOW_QUALITY_PROTEIN:_subtilisin-like_protease_SBT3.4_[Pyrus_x_bretschneideri]	molecular_function:_catalytic_activity_(GO:0003824);;_biological_process:_metabolic_process_(GO:0008152);;_cellular_component:_cellular_anatomical_entity_(GO:0110165)
MD00G1037400	Chr00	6647091	6647396	(o49858|c82a3_soybn_:_292.0)_Cytochrome_P450_82A3_(EC_1.14.-.-)_(P450_CP6)_-_Glycine_max_(Soybean)_&_(at4g31940_:_251.0)_member_of_CYP82C;_"cytochrome_P450,_family_82,_subfamily_C,_polypeptide_4"_(CYP82C4);_FUNCTIONS_IN:_electron_carrier_activity,_monooxygenase_activity,_iron_ion_binding,_oxygen_binding,_heme_binding;_INVOLVED_IN:_oxidation_reduction;_LOCATED_IN:_endomembrane_system;_EXPRESSED_IN…	LOC103929479	[QV]	Secondary_metabolites_biosynthesis._transport_and_catabolism;;_Defense_mechanisms	Molecular_Function:_monooxygenase_activity_(GO:0004497);;_Molecular_Function:_iron_ion_binding_(GO:0005506);;_Cellular_Component:_integral_component_of_membrane_(GO:0016021);;_Molecular_Function:_oxidoreductase_activity._acting_on_paired_donors._with_incorporation_or_reduction_of_molecular_oxygen_(GO:0016705);;_Molecular_Function:_heme_binding_(GO:0020037);;_	K23136|3.66e-203|gra:105769156|K23136_fraxetin_5-hydroxylase_[EC:1.14.14.164]_|_(RefSeq)_uncharacterized_LOC105769156_	--	[Q]	Secondary_metabolites_biosynthesis._transport_and_catabolism	Cytochrome_P450	Cytochrome_P450_82A3_OS=Glycine_max_OX=3847_GN=CYP82A3_PE=2_SV=1	Q	Secondary_metabolites_biosynthesis._transport_and_catabolism	PREDICTED:_cytochrome_P450_82A4-like_[Pyrus_x_bretschneideri]	molecular_function:_catalytic_activity_(GO:0003824);;_biological_process:_metabolic_process_(GO:0008152);;_molecular_function:_binding_(GO:0005488);;_cellular_component:_cellular_anatomical_entity_(GO:0110165)
MD00G1037500	Chr00	6647458	6649270	(o49858|c82a3_soybn_:_580.0)_Cytochrome_P450_82A3_(EC_1.14.-.-)_(P450_CP6)_-_Glycine_max_(Soybean)_&_(at4g31940_:_489.0)_member_of_CYP82C;_"cytochrome_P450,_family_82,_subfamily_C,_polypeptide_4"_(CYP82C4);_FUNCTIONS_IN:_electron_carrier_activity,_monooxygenase_activity,_iron_ion_binding,_oxygen_binding,_heme_binding;_INVOLVED_IN:_oxidation_reduction;_LOCATED_IN:_endomembrane_system;_EXPRESSED_IN…	LOC103954095	[QV]	Secondary_metabolites_biosynthesis._transport_and_catabolism;;_Defense_mechanisms	Molecular_Function:_monooxygenase_activity_(GO:0004497);;_Molecular_Function:_iron_ion_binding_(GO:0005506);;_Cellular_Component:_integral_component_of_membrane_(GO:0016021);;_Molecular_Function:_oxidoreductase_activity._acting_on_paired_donors._with_incorporation_or_reduction_of_molecular_oxygen_(GO:0016705);;_Molecular_Function:_heme_binding_(GO:0020037);;_	K23136|3.52e-207|gra:105769156|K23136_fraxetin_5-hydroxylase_[EC:1.14.14.164]_|_(RefSeq)_uncharacterized_LOC105769156_	--	[Q]	Secondary_metabolites_biosynthesis._transport_and_catabolism	Cytochrome_P450	Cytochrome_P450_82A3_OS=Glycine_max_OX=3847_GN=CYP82A3_PE=2_SV=1	Q	Secondary_metabolites_biosynthesis._transport_and_catabolism	PREDICTED:_cytochrome_P450_CYP82D47-like_[Pyrus_x_bretschneideri]	molecular_function:_catalytic_activity_(GO:0003824);;_biological_process:_metabolic_process_(GO:0008152);;_molecular_function:_binding_(GO:0005488);;_cellular_component:_cellular_anatomical_entity_(GO:0110165)
MD00G1037600	Chr00	6652090	6652960	(o49858|c82a3_soybn_:_580.0)_Cytochrome_P450_82A3_(EC_1.14.-.-)_(P450_CP6)_-_Glycine_max_(Soybean)_&_(at4g31940_:_489.0)_member_of_CYP82C;_"cytochrome_P450,_family_82,_subfamily_C,_polypeptide_4"_(CYP82C4);_FUNCTIONS_IN:_electron_carrier_activity,_monooxygenase_activity,_iron_ion_binding,_oxygen_binding,_heme_binding;_INVOLVED_IN:_oxidation_reduction;_LOCATED_IN:_endomembrane_system;_EXPRESSED_IN…	--	[QV]	Secondary_metabolites_biosynthesis._transport_and_catabolism;;_Defense_mechanisms	Molecular_Function:_monooxygenase_activity_(GO:0004497);;_Molecular_Function:_iron_ion_binding_(GO:0005506);;_Cellular_Component:_integral_component_of_membrane_(GO:0016021);;_Molecular_Function:_oxidoreductase_activity._acting_on_paired_donors._with_incorporation_or_reduction_of_molecular_oxygen_(GO:0016705);;_Molecular_Function:_heme_binding_(GO:0020037);;_	K23136|4.26e-206|gra:105769156|K23136_fraxetin_5-hydroxylase_[EC:1.14.14.164]_|_(RefSeq)_uncharacterized_LOC105769156_	--	[Q]	Secondary_metabolites_biosynthesis._transport_and_catabolism	Cytochrome_P450	Cytochrome_P450_82A3_OS=Glycine_max_OX=3847_GN=CYP82A3_PE=2_SV=1	Q	Secondary_metabolites_biosynthesis._transport_and_catabolism	hypothetical_protein_C1H46_024298_[Malus_baccata]	molecular_function:_catalytic_activity_(GO:0003824);;_biological_process:_metabolic_process_(GO:0008152);;_molecular_function:_binding_(GO:0005488);;_cellular_component:_cellular_anatomical_entity_(GO:0110165)
MD00G1037700	Chr00	6654398	6660147	(p10978|polx_tobac_:_549.0)_Retrovirus-related_Pol_polyprotein_from_transposon_TNT_1-94_[Includes:_Protease_(EC_3.4.23.-);_Reverse_transcriptase_(EC_2.7.7.49);_Endonuclease]_-_Nicotiana_tabacum_(Common_tobacco)_&_(at4g23160_:_400.0)_Encodes_a_cysteine-rich_receptor-like_protein_kinase.;_cysteine-rich_RLK_(RECEPTOR-like_protein_kinase)_8_(CRK8);_FUNCTIONS_IN:_kinase_activity;_INVOLVED_IN:_protein_…	--	--	--	Molecular_Function:_nucleic_acid_binding_(GO:0003676);;_Molecular_Function:_zinc_ion_binding_(GO:0008270);;_Biological_Process:_DNA_integration_(GO:0015074);;_	K01768|5.73e-174|ghi:107911085|K01768_adenylate_cyclase_[EC:4.6.1.1]_|_(RefSeq)_LOW_QUALITY_PROTEIN:_uncharacterized_protein_LOC107911085_	Purine_metabolism_(ko00230)	[R]	General_function_prediction_only	Reverse_transcriptase_(RNA-dependent_DNA_polymerase)	Retrovirus-related_Pol_polyprotein_from_transposon_TNT_1-94_OS=Nicotiana_tabacum_OX=4097_PE=2_SV=1	O	Posttranslational_modification._protein_turnover._chaperones	hypothetical_protein_Prudu_622S000200_[Prunus_dulcis]	molecular_function:_binding_(GO:0005488);;_biological_process:_metabolic_process_(GO:0008152);;_biological_process:_cellular_process_(GO:0009987)
MD00G1038100	Chr00	6670205	6671342	(at3g13690_:_534.0)_Protein_kinase_protein_with_adenine_nucleotide_alpha_hydrolases-like_domain;_FUNCTIONS_IN:_protein_tyrosine_kinase_activity,_protein_kinase_activity,_kinase_activity,_ATP_binding;_INVOLVED_IN:_protein_amino_acid_phosphorylation;_LOCATED_IN:_cellular_component_unknown;_EXPRESSED_IN:_23_plant_structures;_EXPRESSED_DURING:_13_growth_stages;_CONTAINS_InterPro_DOMAIN/s:_Protein_kin…	LOC103955462	[T]	Signal_transduction_mechanisms	Molecular_Function:_protein_tyrosine_kinase_activity_(GO:0004713);;_Molecular_Function:_ATP_binding_(GO:0005524);;_	K01180|9.71e-67|cmax:111487562|K01180_endo-1.3(4)-beta-glucanase_[EC:3.2.1.6]_|_(RefSeq)_uncharacterized_protein_LOC111487562_	--	[T]	Signal_transduction_mechanisms	Protein_kinase_domain	Inactive_protein_kinase_SELMODRAFT_444075_OS=Selaginella_moellendorffii_OX=88036_GN=SELMODRAFT_444075_PE=2_SV=1	T	Signal_transduction_mechanisms	PREDICTED:_inactive_protein_kinase_SELMODRAFT_444075-like_[Pyrus_x_bretschneideri]	molecular_function:_catalytic_activity_(GO:0003824);;_biological_process:_metabolic_process_(GO:0008152);;_biological_process:_cellular_process_(GO:0009987);;_molecular_function:_binding_(GO:0005488)
MD00G1038200	Chr00	6672666	6674682	(at2g26490_:_514.0)_Transducin/WD40_repeat-like_superfamily_protein;_CONTAINS_InterPro_DOMAIN/s:_WD40_repeat_2_(InterPro:IPR019782),_WD40_repeat-like-containing_domain_(InterPro:IPR011046),_WD40-repeat-containing_domain_(InterPro:IPR017986),_WD40/YVTN_repeat-like-containing_domain_(InterPro:IPR015943),_WD40_repeat_(InterPro:IPR001680),_WD40_repeat,_subgroup_(InterPro:IPR019781),_G-protein_beta_WD…	LOC103449790	--	--	Molecular_Function:_nucleotide_binding_(GO:0000166);;_Biological_Process:_mitotic_cell_cycle_(GO:0000278);;_Biological_Process:_mitotic_cytokinesis_(GO:0000281);;_Biological_Process:_cytokinesis_(GO:0000910);;_Molecular_Function:_molecular_function_(GO:0003674);;_Molecular_Function:_catalytic_activity_(GO:0003824);;_Molecular_Function:_protein_kinase_activity_(GO:0004672);;_Molecular_Function:_pr…	K14963|6.97e-33|gmx:100814685|K14963_COMPASS_component_SWD3_|_(RefSeq)_protein_JINGUBANG-like_	--	[R]	General_function_prediction_only	WD_domain._G-beta_repeat	Protein_JINGUBANG_OS=Arabidopsis_thaliana_OX=3702_GN=JGB_PE=1_SV=1	S	Function_unknown	protein_JINGUBANG_[Malus_domestica]	molecular_function:_binding_(GO:0005488);;_biological_process:_cellular_process_(GO:0009987);;_molecular_function:_catalytic_activity_(GO:0003824);;_biological_process:_metabolic_process_(GO:0008152);;_cellular_component:_intracellular_(GO:0005622);;_cellular_component:_cellular_anatomical_entity_(GO:0110165)
MD00G1043300	Chr00	7806171	7809643	(at4g00150_:_356.0)_HAIRY_MERISTEM_3_(HAM3);_FUNCTIONS_IN:_sequence-specific_DNA_binding_transcription_factor_activity;_INVOLVED_IN:_regulation_of_transcription;_LOCATED_IN:_chloroplast;_EXPRESSED_IN:_22_plant_structures;_EXPRESSED_DURING:_13_growth_stages;_CONTAINS_InterPro_DOMAIN/s:_Transcription_factor_GRAS_(InterPro:IPR005202);_BEST_Arabidopsis_thaliana_protein_match_is:_GRAS_family_transcrip…	--	--	--	--	K14494|4.13e-32|eus:EUTSA_v100155351m|K14494_DELLA_protein_|_(RefSeq)_hypothetical_protein_	Plant_hormone_signal_transduction_(ko04075)	--	--	GRAS_domain_family	Scarecrow-like_protein_6_OS=Arabidopsis_thaliana_OX=3702_GN=SCL6_PE=1_SV=1	K	Transcription	scarecrow-like_protein_22_[Pyrus_ussuriensis_x_Pyrus_communis]	--
MD00G1043400	Chr00	7824011	7825018	(at5g23120_:_370.0)_encodes_a_stability_and/or_assembly_factor_of_photosystem_II;_HIGH_CHLOROPHYLL_FLUORESCENCE_136_(HCF136);_INVOLVED_IN:_response_to_cadmium_ion,_plastid_organization,_protein_complex_assembly;_LOCATED_IN:_in_8_components;_EXPRESSED_IN:_25_plant_structures;_EXPRESSED_DURING:_14_growth_stages;_CONTAINS_InterPro_DOMAIN/s:_BNR_repeat_(InterPro:IPR002860),_Photosystem_II_stability/a…	LOC103943208	[R]	General_function_prediction_only	Cellular_Component:_cellular_component_(GO:0005575);;_Cellular_Component:_intracellular_(GO:0005622);;_Cellular_Component:_obsolete_cell_(GO:0005623);;_Cellular_Component:_cytoplasm_(GO:0005737);;_Biological_Process:_organelle_organization_(GO:0006996);;_Biological_Process:_biological_process_(GO:0008150);;_Cellular_Component:_chloroplast_(GO:0009507);;_Cellular_Component:_plastid_envelope_(GO:00…	--	--	[R]	General_function_prediction_only	Photosynthesis_system_II_assembly_factor_YCF48	Photosystem_II_stability/assembly_factor_HCF136._chloroplastic_OS=Arabidopsis_thaliana_OX=3702_GN=HCF136_PE=1_SV=1	U	Intracellular_trafficking._secretion._and_vesicular_transport	photosystem_II_stability/assembly_factor_HCF136._chloroplastic_[Pyrus_x_bretschneideri]	cellular_component:_intracellular_(GO:0005622);;_cellular_component:_cellular_anatomical_entity_(GO:0110165);;_biological_process:_cellular_process_(GO:0009987);;_biological_process:_response_to_stimulus_(GO:0050896)
MD00G1043500	Chr00	7831034	7832655	(at5g23310_:_360.0)_Fe_superoxide_dismutase;_Fe_superoxide_dismutase_3_(FSD3);_FUNCTIONS_IN:_superoxide_dismutase_activity;_INVOLVED_IN:_removal_of_superoxide_radicals;_LOCATED_IN:_chloroplast,_nucleoid;_EXPRESSED_IN:_21_plant_structures;_EXPRESSED_DURING:_13_growth_stages;_CONTAINS_InterPro_DOMAIN/s:_Manganese/iron_superoxide_dismutase,_N-terminal_(InterPro:IPR019831),_Manganese/iron_superoxide_…	--	[P]	Inorganic_ion_transport_and_metabolism	Molecular_Function:_superoxide_dismutase_activity_(GO:0004784);;_Molecular_Function:_metal_ion_binding_(GO:0046872);;_	K04564|6.86e-202|pxb:103943209|K04564_superoxide_dismutase._Fe-Mn_family_[EC:1.15.1.1]_|_(RefSeq)_superoxide_dismutase_[Fe]_3._chloroplastic_isoform_X1_	Peroxisome_(ko04146)	[P]	Inorganic_ion_transport_and_metabolism	Iron/manganese_superoxide_dismutases._C-terminal_domain	Superoxide_dismutase_[Fe]_3._chloroplastic_OS=Arabidopsis_thaliana_OX=3702_GN=FSD3_PE=1_SV=1	P	Inorganic_ion_transport_and_metabolism	superoxide_dismutase_3_[Pyrus_ussuriensis_x_Pyrus_communis]	molecular_function:_catalytic_activity_(GO:0003824);;_molecular_function:_antioxidant_activity_(GO:0016209);;_biological_process:_metabolic_process_(GO:0008152);;_biological_process:_cellular_process_(GO:0009987);;_biological_process:_response_to_stimulus_(GO:0050896);;_biological_process:_detoxification_(GO:0098754);;_molecular_function:_binding_(GO:0005488)
MD00G1048100	Chr00	9040964	9044197	(at3g47090_:_764.0)_Leucine-rich_repeat_protein_kinase_family_protein;_FUNCTIONS_IN:_protein_serine/threonine_kinase_activity,_kinase_activity,_ATP_binding;_INVOLVED_IN:_transmembrane_receptor_protein_tyrosine_kinase_signaling_pathway,_protein_amino_acid_phosphorylation;_LOCATED_IN:_chloroplast;_CONTAINS_InterPro_DOMAIN/s:_Protein_kinase,_ATP_binding_site_(InterPro:IPR017441),_Protein_kinase,_cat…	LOC103432951	[M]	Cell_wall/membrane/envelope_biogenesis	Molecular_Function:_protein_serine/threonine_kinase_activity_(GO:0004674);;_Molecular_Function:_ATP_binding_(GO:0005524);;_Cellular_Component:_integral_component_of_membrane_(GO:0016021);;_	K13437|1.57e-102|osa:107276510|K13437_receptor_kinase-like_protein_|_(RefSeq)_probable_LRR_receptor-like_serine/threonine-protein_kinase_At3g47570_	Plant-pathogen_interaction_(ko04626)	--	--	Protein_tyrosine_and_serine/threonine_kinase	Receptor_kinase-like_protein_Xa21_OS=Oryza_sativa_subsp._japonica_OX=39947_GN=XA21_PE=1_SV=1	T	Signal_transduction_mechanisms	probable_LRR_receptor-like_serine/threonine-protein_kinase_At3g47570_[Malus_domestica]	molecular_function:_catalytic_activity_(GO:0003824);;_biological_process:_metabolic_process_(GO:0008152);;_biological_process:_cellular_process_(GO:0009987);;_molecular_function:_binding_(GO:0005488);;_cellular_component:_cellular_anatomical_entity_(GO:0110165)
MD00G1048200	Chr00	9055644	9057001	--	--	--	--	--	--	--	--	--	--	--	--	--	--	--
MD00G1048300	Chr00	9058068	9061103	(at3g47090_:_764.0)_Leucine-rich_repeat_protein_kinase_family_protein;_FUNCTIONS_IN:_protein_serine/threonine_kinase_activity,_kinase_activity,_ATP_binding;_INVOLVED_IN:_transmembrane_receptor_protein_tyrosine_kinase_signaling_pathway,_protein_amino_acid_phosphorylation;_LOCATED_IN:_chloroplast;_CONTAINS_InterPro_DOMAIN/s:_Protein_kinase,_ATP_binding_site_(InterPro:IPR017441),_Protein_kinase,_cat…	LOC103958617	[M]	Cell_wall/membrane/envelope_biogenesis	Molecular_Function:_protein_serine/threonine_kinase_activity_(GO:0004674);;_Molecular_Function:_ATP_binding_(GO:0005524);;_Cellular_Component:_integral_component_of_membrane_(GO:0016021);;_	K20181|1.43e-106|mtr:MTR_5g026090|K20181_vacuolar_protein_sorting-associated_protein_18_|_(RefSeq)_vacuolar_sorting-associated-like_protein_	--	--	--	Protein_tyrosine_and_serine/threonine_kinase	Receptor_kinase-like_protein_Xa21_OS=Oryza_sativa_subsp._japonica_OX=39947_GN=XA21_PE=1_SV=1	T	Signal_transduction_mechanisms	PREDICTED:_putative_receptor-like_protein_kinase_At3g47110_[Pyrus_x_bretschneideri]	molecular_function:_catalytic_activity_(GO:0003824);;_biological_process:_metabolic_process_(GO:0008152);;_biological_process:_cellular_process_(GO:0009987);;_molecular_function:_binding_(GO:0005488);;_cellular_component:_cellular_anatomical_entity_(GO:0110165)
MD00G1048400	Chr00	9095102	9103079	--	LOC103437167	--	--	Molecular_Function:_structural_molecule_activity_(GO:0005198);;_Biological_Process:_intracellular_protein_transport_(GO:0006886);;_Biological_Process:_vesicle-mediated_transport_(GO:0016192);;_Cellular_Component:_clathrin_coat_of_trans-Golgi_network_vesicle_(GO:0030130);;_Cellular_Component:_clathrin_coat_of_coated_pit_(GO:0030132);;_	K04645|4.66e-68|brp:103846752|K04645_clathrin_light_chain_B_|_(RefSeq)_clathrin_light_chain_2_	Endocytosis_(ko04144)	--	--	Clathrin_light_chain	Clathrin_light_chain_2_OS=Arabidopsis_thaliana_OX=3702_GN=CLC2_PE=1_SV=1	U	Intracellular_trafficking._secretion._and_vesicular_transport	clathrin_light_chain_2-like_[Malus_domestica]	molecular_function:_structural_molecule_activity_(GO:0005198);;_biological_process:_cellular_process_(GO:0009987);;_biological_process:_localization_(GO:0051179);;_cellular_component:_intracellular_(GO:0005622);;_cellular_component:_protein-containing_complex_(GO:0032991);;_cellular_component:_cellular_anatomical_entity_(GO:0110165)
MD00G1049200	Chr00	9253069	9261444	(at1g08440_:_431.0)_Aluminium_activated_malate_transporter_family_protein;_INVOLVED_IN:_response_to_aluminum_ion;_CONTAINS_InterPro_DOMAIN/s:_Malate_transporter,_aliminium_toerance_(InterPro:IPR020966);_BEST_Arabidopsis_thaliana_protein_match_is:_aluminum-activated_malate_transporter_1_(TAIR:AT1G08430.1);_Has_610_Blast_hits_to_608_proteins_in_146_species:_Archae_-_0;_Bacteria_-_224;_Metazoa_-_0;_…	LOC103930137	--	--	Biological_Process:_malate_transport_(GO:0015743);;_Cellular_Component:_integral_component_of_membrane_(GO:0016021);;_	K03695|6.41e-32|egr:104416563|K03695_ATP-dependent_Clp_protease_ATP-binding_subunit_ClpB_|_(RefSeq)_chaperone_protein_ClpB1-like_	--	[R]	General_function_prediction_only	Aluminium_activated_malate_transporter	Aluminum-activated_malate_transporter_2_OS=Arabidopsis_thaliana_OX=3702_GN=ALMT2_PE=2_SV=2	S	Function_unknown	PREDICTED:_aluminum-activated_malate_transporter_2-like_[Pyrus_x_bretschneideri]	biological_process:_localization_(GO:0051179);;_cellular_component:_cellular_anatomical_entity_(GO:0110165)
MD00G1055100	Chr00	10251222	10252703	(at3g53150_:_588.0)_UDP-glucosyl_transferase_73D1_(UGT73D1);_FUNCTIONS_IN:_transferase_activity,_transferring_hexosyl_groups,_UDP-glycosyltransferase_activity;_INVOLVED_IN:_metabolic_process;_LOCATED_IN:_endomembrane_system;_EXPRESSED_IN:_stem,_sepal,_stamen;_EXPRESSED_DURING:_4_anthesis;_CONTAINS_InterPro_DOMAIN/s:_UDP-glucuronosyl/UDP-glucosyltransferase_(InterPro:IPR002213);_BEST_Arabidopsis_t…	LOC103940711	--	--	Molecular_Function:_UDP-glycosyltransferase_activity_(GO:0008194);;_	K13496|3.51e-206|vvi:100248767|K13496_UDP-glucosyltransferase_73C_[EC:2.4.1.-]_|_(RefSeq)_UDP-glycosyltransferase_73C2_	Zeatin_biosynthesis_(ko00908)	[GC]	Carbohydrate_transport_and_metabolism;;_Energy_production_and_conversion	UDP-glucoronosyl_and_UDP-glucosyl_transferase	UDP-glycosyltransferase_73D1_OS=Arabidopsis_thaliana_OX=3702_GN=UGT73D1_PE=3_SV=1	--	--	PREDICTED:_UDP-glycosyltransferase_73D1-like_[Pyrus_x_bretschneideri]	molecular_function:_catalytic_activity_(GO:0003824)
MD00G1055200	Chr00	10319150	10326188	(at2g44140_:_530.0)_Peptidase_family_C54_protein;_CONTAINS_InterPro_DOMAIN/s:_Peptidase_C54_(InterPro:IPR005078);_BEST_Arabidopsis_thaliana_protein_match_is:_Peptidase_family_C54_protein_(TAIR:AT3G59950.1);_Has_35333_Blast_hits_to_34131_proteins_in_2444_species:_Archae_-_798;_Bacteria_-_22429;_Metazoa_-_974;_Fungi_-_991;_Plants_-_531;_Viruses_-_0;_Other_Eukaryotes_-_9610_(source:_NCBI_BLink)._&_(…	LOC103945807	--	--	Cellular_Component:_cytoplasm_(GO:0005737);;_Biological_Process:_autophagy_(GO:0006914);;_Molecular_Function:_cysteine-type_peptidase_activity_(GO:0008234);;_Biological_Process:_protein_transport_(GO:0015031);;_	K08342|0.0|pxb:103945807|K08342_cysteine_protease_ATG4_[EC:3.4.22.-]_|_(RefSeq)_cysteine_protease_ATG4-like_	Autophagy_-_other_(ko04136)	[ZU]	Cytoskeleton;;_Intracellular_trafficking._secretion._and_vesicular_transport	Peptidase_family_C54	Cysteine_protease_ATG4_OS=Medicago_truncatula_OX=3880_GN=ATG4_PE=3_SV=1	--	--	PREDICTED:_cysteine_protease_ATG4-like_[Pyrus_x_bretschneideri]	cellular_component:_cellular_anatomical_entity_(GO:0110165);;_biological_process:_metabolic_process_(GO:0008152);;_biological_process:_cellular_process_(GO:0009987);;_molecular_function:_catalytic_activity_(GO:0003824);;_biological_process:_localization_(GO:0051179)
MD00G1055300	Chr00	10335762	10350042	(o80433|cisy_dauca_:_758.0)_Citrate_synthase,_mitochondrial_precursor_(EC_2.3.3.1)_-_Daucus_carota_(Carrot)_&_(at2g44350_:_748.0)_encodes_a_mitochrondrion_targeted_citrate_synthase,_the_first_enzyme_of_the_tricarboxylic_acid_cycle,_catalyzing_the_condensation_of_acetyl-CoA_and_oxaloacetate,_finally_yielding_citrate_and_CoA.;_ATCS;_FUNCTIONS_IN:_citrate_(SI)-synthase_activity,_zinc_ion_binding,_AT…	--	[C]	Energy_production_and_conversion	Molecular_Function:_citrate_(Si)-synthase_activity_(GO:0004108);;_Biological_Process:_tricarboxylic_acid_cycle_(GO:0006099);;_Biological_Process:_citrate_metabolic_process_(GO:0006101);;_	K01647|0.0|pxb:103945808|K01647_citrate_synthase_[EC:2.3.3.1]_|_(RefSeq)_citrate_synthase._mitochondrial_	Citrate_cycle_(TCA_cycle)_(ko00020);;_Glyoxylate_and_dicarboxylate_metabolism_(ko00630);;_Carbon_metabolism_(ko01200);;_2-Oxocarboxylic_acid_metabolism_(ko01210);;_Biosynthesis_of_amino_acids_(ko01230)	[C]	Energy_production_and_conversion	Citrate_synthase._C-terminal_domain	Citrate_synthase._mitochondrial_OS=Citrus_maxima_OX=37334_GN=CIT_PE=2_SV=1	C	Energy_production_and_conversion	citrate_synthase_[Pyrus_ussuriensis_x_Pyrus_communis]	molecular_function:_catalytic_activity_(GO:0003824);;_biological_process:_metabolic_process_(GO:0008152);;_biological_process:_cellular_process_(GO:0009987)
MD00G1059300	Chr00	11028711	11029106	(at1g19440_:_906.0)_Encodes_KCS4,_a_member_of_the_3-ketoacyl-CoA_synthase_family_involved_in_the_biosynthesis_of_VLCFA_(very_long_chain_fatty_acids).;_3-ketoacyl-CoA_synthase_4_(KCS4);_FUNCTIONS_IN:_transferase_activity,_transferring_acyl_groups_other_than_amino-acyl_groups,_catalytic_activity;_INVOLVED_IN:_very_long-chain_fatty_acid_metabolic_process,_cuticle_development;_LOCATED_IN:_membrane;_E…	LOC103955399	--	--	Biological_Process:_fatty_acid_biosynthetic_process_(GO:0006633);;_Cellular_Component:_integral_component_of_membrane_(GO:0016021);;_Molecular_Function:_transferase_activity._transferring_acyl_groups_other_than_amino-acyl_groups_(GO:0016747);;_	K15397|0.0|pxb:103955399|K15397_3-ketoacyl-CoA_synthase_[EC:2.3.1.199]_|_(RefSeq)_3-ketoacyl-CoA_synthase_4-like_	Fatty_acid_elongation_(ko00062);;_Plant-pathogen_interaction_(ko04626)	--	--	FAE1/Type_III_polyketide_synthase-like_protein	3-ketoacyl-CoA_synthase_4_OS=Arabidopsis_thaliana_OX=3702_GN=KCS4_PE=2_SV=1	I	Lipid_transport_and_metabolism	PREDICTED:_3-ketoacyl-CoA_synthase_4-like_[Pyrus_x_bretschneideri]	biological_process:_metabolic_process_(GO:0008152);;_biological_process:_cellular_process_(GO:0009987);;_cellular_component:_cellular_anatomical_entity_(GO:0110165);;_molecular_function:_catalytic_activity_(GO:0003824)
MD00G1059400	Chr00	11029185	11029682	(at1g19440_:_912.0)_Encodes_KCS4,_a_member_of_the_3-ketoacyl-CoA_synthase_family_involved_in_the_biosynthesis_of_VLCFA_(very_long_chain_fatty_acids).;_3-ketoacyl-CoA_synthase_4_(KCS4);_FUNCTIONS_IN:_transferase_activity,_transferring_acyl_groups_other_than_amino-acyl_groups,_catalytic_activity;_INVOLVED_IN:_very_long-chain_fatty_acid_metabolic_process,_cuticle_development;_LOCATED_IN:_membrane;_E…	--	--	--	Biological_Process:_fatty_acid_biosynthetic_process_(GO:0006633);;_Cellular_Component:_integral_component_of_membrane_(GO:0016021);;_Molecular_Function:_transferase_activity._transferring_acyl_groups_other_than_amino-acyl_groups_(GO:0016747);;_	K15397|0.0|pxb:103954810|K15397_3-ketoacyl-CoA_synthase_[EC:2.3.1.199]_|_(RefSeq)_3-ketoacyl-CoA_synthase_4-like_	Fatty_acid_elongation_(ko00062);;_Plant-pathogen_interaction_(ko04626)	--	--	FAE1/Type_III_polyketide_synthase-like_protein	3-ketoacyl-CoA_synthase_4_OS=Arabidopsis_thaliana_OX=3702_GN=KCS4_PE=2_SV=1	I	Lipid_transport_and_metabolism	3-ketoacyl-CoA_synthase_4-like_[Pyrus_ussuriensis_x_Pyrus_communis]	biological_process:_metabolic_process_(GO:0008152);;_biological_process:_cellular_process_(GO:0009987);;_cellular_component:_cellular_anatomical_entity_(GO:0110165);;_molecular_function:_catalytic_activity_(GO:0003824)
MD00G1059700	Chr00	11057400	11058116	(o64967|hmdh2_goshi_:_899.0)_3-hydroxy-3-methylglutaryl-coenzyme_A_reductase_2_(EC_1.1.1.34)_(HMG-CoA_reductase_2)_-_Gossypium_hirsutum_(Upland_cotton)_&_(at1g76490_:_826.0)_Encodes_a_3-hydroxy-3-methylglutaryl_coenzyme_A_reductase,_which_is_involved_in_melavonate_biosynthesis_and_performs_the_first_committed_step_in_isoprenoid_biosynthesis._Expression_is_activated_in_dark_in_leaf_tissue_but_not_…	--	[I]	Lipid_transport_and_metabolism	Molecular_Function:_hydroxymethylglutaryl-CoA_reductase_(NADPH)_activity_(GO:0004420);;_Cellular_Component:_endoplasmic_reticulum_membrane_(GO:0005789);;_Biological_Process:_isoprenoid_biosynthetic_process_(GO:0008299);;_Biological_Process:_coenzyme_A_metabolic_process_(GO:0015936);;_Cellular_Component:_integral_component_of_membrane_(GO:0016021);;_	K00021|0.0|pxb:103949512|K00021_hydroxymethylglutaryl-CoA_reductase_(NADPH)_[EC:1.1.1.34]_|_(RefSeq)_3-hydroxy-3-methylglutaryl-coenzyme_A_reductase_1-like_	Terpenoid_backbone_biosynthesis_(ko00900)	[I]	Lipid_transport_and_metabolism	Hydroxymethylglutaryl-coenzyme_A_reductase	3-hydroxy-3-methylglutaryl-coenzyme_A_reductase_1_OS=Gossypium_hirsutum_OX=3635_GN=HMG1_PE=3_SV=1	I	Lipid_transport_and_metabolism	3-hydroxy-3-methylglutaryl_coenzyme_A_reductase_[Pyrus_communis]	molecular_function:_catalytic_activity_(GO:0003824);;_biological_process:_metabolic_process_(GO:0008152);;_cellular_component:_cellular_anatomical_entity_(GO:0110165);;_biological_process:_cellular_process_(GO:0009987)
MD00G1059800	Chr00	11132450	11132682	(at1g55080_:_93.6)_MED9;_BEST_Arabidopsis_thaliana_protein_match_is:_unknown_protein_(TAIR:AT1G29580.1);_Has_67203_Blast_hits_to_25757_proteins_in_1293_species:_Archae_-_12;_Bacteria_-_4374;_Metazoa_-_24340;_Fungi_-_7940;_Plants_-_5927;_Viruses_-_273;_Other_Eukaryotes_-_24337_(source:_NCBI_BLink)._&_(reliability:_187.2)_&__(original_description:_no_original_description)'	LOC103933118	--	--	Molecular_Function:_transcription_coregulator_activity_(GO:0003712);;_Biological_Process:_regulation_of_transcription_by_RNA_polymerase_II_(GO:0006357);;_Cellular_Component:_mediator_complex_(GO:0016592);;_	--	--	--	--	RNA_polymerase_II_transcription_mediator_complex_subunit_9	Mediator_of_RNA_polymerase_II_transcription_subunit_9_OS=Arabidopsis_thaliana_OX=3702_GN=MED9_PE=1_SV=1	S	Function_unknown	PREDICTED:_mediator_of_RNA_polymerase_II_transcription_subunit_9-like_[Pyrus_x_bretschneideri]	molecular_function:_transcription_regulator_activity_(GO:0140110);;_biological_process:_biological_regulation_(GO:0065007);;_cellular_component:_protein-containing_complex_(GO:0032991)
MD00G1059900	Chr00	11143636	11145267	(at3g13850_:_172.0)_LOB_domain-containing_protein_22_(LBD22);_INVOLVED_IN:_biological_process_unknown;_LOCATED_IN:_chloroplast;_CONTAINS_InterPro_DOMAIN/s:_Lateral_organ_boundaries,_LOB_(InterPro:IPR004883);_BEST_Arabidopsis_thaliana_protein_match_is:_LOB_domain-containing_protein_7_(TAIR:AT1G72980.1);_Has_841_Blast_hits_to_836_proteins_in_22_species:_Archae_-_0;_Bacteria_-_0;_Metazoa_-_0;_Fungi_…	LOC103960036	--	--	--	K13944|8.29e-21|sly:101250153|K13944_LOB_domain-containing_protein_16_|_(RefSeq)_LOB_domain-containing_protein_16-like_	--	--	--	Lateral_organ_boundaries_(LOB)_domain	LOB_domain-containing_protein_22_OS=Arabidopsis_thaliana_OX=3702_GN=LBD22_PE=2_SV=1	S	Function_unknown	PREDICTED:_LOB_domain-containing_protein_22-like_[Pyrus_x_bretschneideri]	--
MD00G1060000	Chr00	11175494	11176760	(at2g25730_:_3088.0)_unknown_protein;_LOCATED_IN:_cellular_component_unknown;_EXPRESSED_IN:_23_plant_structures;_EXPRESSED_DURING:_14_growth_stages._&_(reliability:_6176.0)_&__(original_description:_no_original_description)'	--	--	--	--	K19027|0.0|mdm:103423812|K19027_zinc_finger_FYVE_domain-containing_protein_26_|_(RefSeq)_LOW_QUALITY_PROTEIN:_uncharacterized_protein_LOC103423812_	--	[R]	General_function_prediction_only	--	--	S	Function_unknown	hypothetical_protein_D8674_015032_[Pyrus_ussuriensis_x_Pyrus_communis]	--
MD00G1060100	Chr00	11176998	11185927	(at1g04080_:_874.0)_PRP39;_INVOLVED_IN:_regulation_of_timing_of_transition_from_vegetative_to_reproductive_phase;_LOCATED_IN:_intracellular;_EXPRESSED_IN:_28_plant_structures;_EXPRESSED_DURING:_13_growth_stages;_CONTAINS_InterPro_DOMAIN/s:_RNA-processing_protein,_HAT_helix_(InterPro:IPR003107);_BEST_Arabidopsis_thaliana_protein_match_is:_Tetratricopeptide_repeat_(TPR)-like_superfamily_protein_(TA…	--	--	--	Biological_Process:_RNA_processing_(GO:0006396);;_	K13217|0.0|mdm:103445474|K13217_pre-mRNA-processing_factor_39_|_(RefSeq)_pre-mRNA-processing_factor_39_isoform_X1_	--	[A]	RNA_processing_and_modification	Tetratricopeptide_repeat	--	A	RNA_processing_and_modification	pre-mRNA-processing_factor_39-like_[Pyrus_ussuriensis_x_Pyrus_communis]	biological_process:_metabolic_process_(GO:0008152);;_biological_process:_cellular_process_(GO:0009987)
MD00G1062600	Chr00	11550406	11552651	(at3g47570_:_407.0)_Leucine-rich_repeat_protein_kinase_family_protein;_FUNCTIONS_IN:_protein_serine/threonine_kinase_activity,_kinase_activity,_ATP_binding;_INVOLVED_IN:_transmembrane_receptor_protein_tyrosine_kinase_signaling_pathway,_protein_amino_acid_phosphorylation;_LOCATED_IN:_plasma_membrane;_EXPRESSED_IN:_13_plant_structures;_EXPRESSED_DURING:_8_growth_stages;_CONTAINS_InterPro_DOMAIN/s:_…	LOC103958617	[M]	Cell_wall/membrane/envelope_biogenesis	Molecular_Function:_protein_serine/threonine_kinase_activity_(GO:0004674);;_Molecular_Function:_ATP_binding_(GO:0005524);;_Cellular_Component:_integral_component_of_membrane_(GO:0016021);;_	K20181|1.43e-106|mtr:MTR_5g026090|K20181_vacuolar_protein_sorting-associated_protein_18_|_(RefSeq)_vacuolar_sorting-associated-like_protein_	--	--	--	Protein_tyrosine_and_serine/threonine_kinase	Receptor_kinase-like_protein_Xa21_OS=Oryza_sativa_subsp._japonica_OX=39947_GN=XA21_PE=1_SV=1	T	Signal_transduction_mechanisms	PREDICTED:_putative_receptor-like_protein_kinase_At3g47110_[Pyrus_x_bretschneideri]	molecular_function:_catalytic_activity_(GO:0003824);;_biological_process:_metabolic_process_(GO:0008152);;_biological_process:_cellular_process_(GO:0009987);;_molecular_function:_binding_(GO:0005488);;_cellular_component:_cellular_anatomical_entity_(GO:0110165)
MD00G1062700	Chr00	11562543	11563755	--	LOC103958596	--	--	Molecular_Function:_structural_molecule_activity_(GO:0005198);;_Biological_Process:_intracellular_protein_transport_(GO:0006886);;_Biological_Process:_vesicle-mediated_transport_(GO:0016192);;_Cellular_Component:_clathrin_coat_of_trans-Golgi_network_vesicle_(GO:0030130);;_Cellular_Component:_clathrin_coat_of_coated_pit_(GO:0030132);;_	K04645|8.94e-65|bna:106370661|K04645_clathrin_light_chain_B_|_(RefSeq)_clathrin_light_chain_2_	Endocytosis_(ko04144)	--	--	Clathrin_light_chain	Clathrin_light_chain_2_OS=Arabidopsis_thaliana_OX=3702_GN=CLC2_PE=1_SV=1	U	Intracellular_trafficking._secretion._and_vesicular_transport	PREDICTED:_clathrin_light_chain_2-like_[Pyrus_x_bretschneideri]	molecular_function:_structural_molecule_activity_(GO:0005198);;_biological_process:_cellular_process_(GO:0009987);;_biological_process:_localization_(GO:0051179);;_cellular_component:_intracellular_(GO:0005622);;_cellular_component:_protein-containing_complex_(GO:0032991);;_cellular_component:_cellular_anatomical_entity_(GO:0110165)
MD00G1062800	Chr00	11567819	11571069	(at3g47090_:_764.0)_Leucine-rich_repeat_protein_kinase_family_protein;_FUNCTIONS_IN:_protein_serine/threonine_kinase_activity,_kinase_activity,_ATP_binding;_INVOLVED_IN:_transmembrane_receptor_protein_tyrosine_kinase_signaling_pathway,_protein_amino_acid_phosphorylation;_LOCATED_IN:_chloroplast;_CONTAINS_InterPro_DOMAIN/s:_Protein_kinase,_ATP_binding_site_(InterPro:IPR017441),_Protein_kinase,_cat…	LOC103958617	[M]	Cell_wall/membrane/envelope_biogenesis	Molecular_Function:_protein_serine/threonine_kinase_activity_(GO:0004674);;_Molecular_Function:_ATP_binding_(GO:0005524);;_Cellular_Component:_integral_component_of_membrane_(GO:0016021);;_	K20181|1.43e-106|mtr:MTR_5g026090|K20181_vacuolar_protein_sorting-associated_protein_18_|_(RefSeq)_vacuolar_sorting-associated-like_protein_	--	--	--	Protein_tyrosine_and_serine/threonine_kinase	Receptor_kinase-like_protein_Xa21_OS=Oryza_sativa_subsp._japonica_OX=39947_GN=XA21_PE=1_SV=1	T	Signal_transduction_mechanisms	PREDICTED:_putative_receptor-like_protein_kinase_At3g47110_[Pyrus_x_bretschneideri]	molecular_function:_catalytic_activity_(GO:0003824);;_biological_process:_metabolic_process_(GO:0008152);;_biological_process:_cellular_process_(GO:0009987);;_molecular_function:_binding_(GO:0005488);;_cellular_component:_cellular_anatomical_entity_(GO:0110165)
MD00G1062900	Chr00	11586831	11587678	--	--	--	--	--	--	--	--	--	--	--	--	--	--	--
MD00G1063000	Chr00	11592461	11595694	(at3g47090_:_764.0)_Leucine-rich_repeat_protein_kinase_family_protein;_FUNCTIONS_IN:_protein_serine/threonine_kinase_activity,_kinase_activity,_ATP_binding;_INVOLVED_IN:_transmembrane_receptor_protein_tyrosine_kinase_signaling_pathway,_protein_amino_acid_phosphorylation;_LOCATED_IN:_chloroplast;_CONTAINS_InterPro_DOMAIN/s:_Protein_kinase,_ATP_binding_site_(InterPro:IPR017441),_Protein_kinase,_cat…	LOC103958617	[M]	Cell_wall/membrane/envelope_biogenesis	Molecular_Function:_protein_serine/threonine_kinase_activity_(GO:0004674);;_Molecular_Function:_ATP_binding_(GO:0005524);;_Cellular_Component:_integral_component_of_membrane_(GO:0016021);;_	K20181|1.43e-106|mtr:MTR_5g026090|K20181_vacuolar_protein_sorting-associated_protein_18_|_(RefSeq)_vacuolar_sorting-associated-like_protein_	--	--	--	Protein_tyrosine_and_serine/threonine_kinase	Receptor_kinase-like_protein_Xa21_OS=Oryza_sativa_subsp._japonica_OX=39947_GN=XA21_PE=1_SV=1	T	Signal_transduction_mechanisms	PREDICTED:_putative_receptor-like_protein_kinase_At3g47110_[Pyrus_x_bretschneideri]	molecular_function:_catalytic_activity_(GO:0003824);;_biological_process:_metabolic_process_(GO:0008152);;_biological_process:_cellular_process_(GO:0009987);;_molecular_function:_binding_(GO:0005488);;_cellular_component:_cellular_anatomical_entity_(GO:0110165)
MD00G1065600	Chr00	12625233	12629439	(at1g01620_:_524.0)_a_member_of_the_plasma_membrane_intrinsic_protein_subfamily_PIP1._localizes_to_the_plasma_membrane_and_exhibits_water_transport_activity_in_Xenopus_oocyte._expressed_ubiquitously_and_protein_level_decreases_slightly_during_leaf_development.;_plasma_membrane_intrinsic_protein_1C_(PIP1C);_FUNCTIONS_IN:_water_channel_activity;_INVOLVED_IN:_response_to_water_deprivation,_response_…	--	[G]	Carbohydrate_transport_and_metabolism	Molecular_Function:_channel_activity_(GO:0015267);;_Cellular_Component:_integral_component_of_membrane_(GO:0016021);;_	K09872|1.35e-204|mdm:103424405|K09872_aquaporin_PIP_|_(RefSeq)_aquaporin_PIP1-3_	--	[G]	Carbohydrate_transport_and_metabolism	Major_intrinsic_protein	Aquaporin_PIP1-3_OS=Arabidopsis_thaliana_OX=3702_GN=PIP1-3_PE=1_SV=1	G	Carbohydrate_transport_and_metabolism	aquaporin_PIP1-3_[Pyrus_ussuriensis_x_Pyrus_communis]	molecular_function:_transporter_activity_(GO:0005215);;_biological_process:_cellular_process_(GO:0009987);;_biological_process:_localization_(GO:0051179);;_cellular_component:_cellular_anatomical_entity_(GO:0110165)
MD00G1065700	Chr00	12701583	12702453	(q7xbh4|myb4_orysa_:_189.0)_Myb-related_protein_Myb4_(OsMyb4)_(Transcription_factor_RLTR1)_-_Oryza_sativa_(Rice)_&_(at2g31180_:_181.0)_Member_of_the_R2R3_factor_gene_family.;_myb_domain_protein_14_(MYB14);_CONTAINS_InterPro_DOMAIN/s:_SANT,_DNA-binding_(InterPro:IPR001005),_Homeodomain-like_(InterPro:IPR009057),_Myb,_DNA-binding_(InterPro:IPR014778),_HTH_transcriptional_regulator,_Myb-type,_DNA-bi…	LOC103944470	--	--	Molecular_Function:_DNA_binding_(GO:0003677);;_Cellular_Component:_nucleus_(GO:0005634);;_	K09422|1.71e-267|pxb:103944470|K09422_transcription_factor_MYB._plant_|_(RefSeq)_protein_ODORANT1-like_	--	[K]	Transcription	Myb-like_DNA-binding_domain	Transcription_factor_MYB102_OS=Arabidopsis_thaliana_OX=3702_GN=MYB102_PE=2_SV=1	--	--	PREDICTED:_protein_ODORANT1-like_[Pyrus_x_bretschneideri]	molecular_function:_binding_(GO:0005488);;_cellular_component:_intracellular_(GO:0005622);;_cellular_component:_cellular_anatomical_entity_(GO:0110165)
MD00G1065900	Chr00	12733656	12734203	--	--	--	--	--	--	--	--	--	--	--	--	--	--	--
MD00G1066000	Chr00	12740886	12741833	(at1g19440_:_906.0)_Encodes_KCS4,_a_member_of_the_3-ketoacyl-CoA_synthase_family_involved_in_the_biosynthesis_of_VLCFA_(very_long_chain_fatty_acids).;_3-ketoacyl-CoA_synthase_4_(KCS4);_FUNCTIONS_IN:_transferase_activity,_transferring_acyl_groups_other_than_amino-acyl_groups,_catalytic_activity;_INVOLVED_IN:_very_long-chain_fatty_acid_metabolic_process,_cuticle_development;_LOCATED_IN:_membrane;_E…	LOC103955399	--	--	Biological_Process:_fatty_acid_biosynthetic_process_(GO:0006633);;_Cellular_Component:_integral_component_of_membrane_(GO:0016021);;_Molecular_Function:_transferase_activity._transferring_acyl_groups_other_than_amino-acyl_groups_(GO:0016747);;_	K15397|0.0|pxb:103955399|K15397_3-ketoacyl-CoA_synthase_[EC:2.3.1.199]_|_(RefSeq)_3-ketoacyl-CoA_synthase_4-like_	Fatty_acid_elongation_(ko00062);;_Plant-pathogen_interaction_(ko04626)	--	--	FAE1/Type_III_polyketide_synthase-like_protein	3-ketoacyl-CoA_synthase_4_OS=Arabidopsis_thaliana_OX=3702_GN=KCS4_PE=2_SV=1	I	Lipid_transport_and_metabolism	PREDICTED:_3-ketoacyl-CoA_synthase_4-like_[Pyrus_x_bretschneideri]	biological_process:_metabolic_process_(GO:0008152);;_biological_process:_cellular_process_(GO:0009987);;_cellular_component:_cellular_anatomical_entity_(GO:0110165);;_molecular_function:_catalytic_activity_(GO:0003824)
MD00G1066100	Chr00	12746797	12748321	(at4g26600_:_645.0)_S-adenosyl-L-methionine-dependent_methyltransferases_superfamily_protein;_FUNCTIONS_IN:_S-adenosylmethionine-dependent_methyltransferase_activity,_methyltransferase_activity,_RNA_binding;_INVOLVED_IN:_rRNA_processing;_LOCATED_IN:_nucleolus;_EXPRESSED_IN:_18_plant_structures;_EXPRESSED_DURING:_9_growth_stages;_CONTAINS_InterPro_DOMAIN/s:_Bacterial_Fmu_(Sun)/eukaryotic_nucleolar…	LOC103933230	[J]	Translation._ribosomal_structure_and_biogenesis	Molecular_Function:_RNA_binding_(GO:0003723);;_Biological_Process:_rRNA_processing_(GO:0006364);;_Molecular_Function:_S-adenosylmethionine-dependent_methyltransferase_activity_(GO:0008757);;_Biological_Process:_methylation_(GO:0032259);;_	K14835|0.0|pxb:103929288|K14835_25S_rRNA_(cytosine2870-C5)-methyltransferase_[EC:2.1.1.310]_|_(RefSeq)_probable_28S_rRNA_(cytosine-C(5))-methyltransferase_	--	[A]	RNA_processing_and_modification	16S_rRNA_methyltransferase_RsmB/F	26S_rRNA_(cytosine-C(5))-methyltransferase_NOP2B_OS=Arabidopsis_thaliana_OX=3702_GN=NOP2B_PE=1_SV=1	A	RNA_processing_and_modification	PREDICTED:_probable_28S_rRNA_(cytosine-C(5))-methyltransferase_[Pyrus_x_bretschneideri]	molecular_function:_binding_(GO:0005488);;_biological_process:_metabolic_process_(GO:0008152);;_biological_process:_cellular_process_(GO:0009987);;_molecular_function:_catalytic_activity_(GO:0003824)
MD00G1066200	Chr00	12758548	12758816	(at1g43190_:_706.0)_polypyrimidine_tract-binding_protein_3_(PTB3);_FUNCTIONS_IN:_RNA_binding,_nucleotide_binding,_nucleic_acid_binding;_INVOLVED_IN:_regulation_of_RNA_splicing,_regulation_of_translation;_LOCATED_IN:_nucleus,_cytoplasmic_mRNA_processing_body,_cytoplasm;_EXPRESSED_IN:_24_plant_structures;_EXPRESSED_DURING:_14_growth_stages;_CONTAINS_InterPro_DOMAIN/s:_RNA_recognition_motif,_RNP-1_(…	--	--	--	--	--	--	--	--	--	--	--	--	--	--
MD00G1066300	Chr00	12758820	12766945	(at1g43190_:_706.0)_polypyrimidine_tract-binding_protein_3_(PTB3);_FUNCTIONS_IN:_RNA_binding,_nucleotide_binding,_nucleic_acid_binding;_INVOLVED_IN:_regulation_of_RNA_splicing,_regulation_of_translation;_LOCATED_IN:_nucleus,_cytoplasmic_mRNA_processing_body,_cytoplasm;_EXPRESSED_IN:_24_plant_structures;_EXPRESSED_DURING:_14_growth_stages;_CONTAINS_InterPro_DOMAIN/s:_RNA_recognition_motif,_RNP-1_(…	--	--	--	Molecular_Function:_RNA_binding_(GO:0003723);;_	K14948|2.74e-76|pxb:103929286|K14948_polypyrimidine_tract-binding_protein_2_|_(RefSeq)_polypyrimidine_tract-binding_protein_homolog_3_isoform_X1_	--	[A]	RNA_processing_and_modification	RRM-like_domain	Polypyrimidine_tract-binding_protein_homolog_3_OS=Arabidopsis_thaliana_OX=3702_GN=At1g43190_PE=2_SV=1	A	RNA_processing_and_modification	hypothetical_protein_C1H46_044602_[Malus_baccata]	molecular_function:_binding_(GO:0005488)
MD00G1074000	Chr00	14897284	14903618	(at3g47930_:_927.0)_L-Galactono-1,4-lactone_dehydrogenase,_catalyzes_the_final_step_of_ascorbate_biosynthesis;_"L-galactono-1,4-lactone_dehydrogenase"_(GLDH);_CONTAINS_InterPro_DOMAIN/s:_D-arabinono-1,4-lactone_oxidase_(InterPro:IPR007173),_FAD-binding,_type_2_(InterPro:IPR016166),_Galactonolactone_dehydrogenase_(InterPro:IPR010029),_Actin-binding_FH2_(InterPro:IPR015425),_FAD_linked_oxidase,_N-t…	LOC103933975	[C]	Energy_production_and_conversion	Molecular_Function:_D-arabinono-1.4-lactone_oxidase_activity_(GO:0003885);;_Cellular_Component:_membrane_(GO:0016020);;_Molecular_Function:_galactonolactone_dehydrogenase_activity_(GO:0016633);;_Molecular_Function:_FAD_binding_(GO:0071949);;_	K00225|0.0|pxb:103933975|K00225_L-galactono-1.4-lactone_dehydrogenase_[EC:1.3.2.3]_|_(RefSeq)_L-galactono-1.4-lactone_dehydrogenase._mitochondrial-like_	Ascorbate_and_aldarate_metabolism_(ko00053)	[V]	Defense_mechanisms	FAD_binding_domain	L-galactono-1.4-lactone_dehydrogenase._mitochondrial_OS=Brassica_oleracea_OX=3712_PE=1_SV=1	V	Defense_mechanisms	PREDICTED:_L-galactono-1.4-lactone_dehydrogenase._mitochondrial-like_[Pyrus_x_bretschneideri]	molecular_function:_catalytic_activity_(GO:0003824);;_biological_process:_metabolic_process_(GO:0008152);;_cellular_component:_cellular_anatomical_entity_(GO:0110165);;_molecular_function:_binding_(GO:0005488)
MD00G1074100	Chr00	14927459	14930559	(at3g10210_:_382.0)_SEC14_cytosolic_factor_family_protein_/_phosphoglyceride_transfer_family_protein;_CONTAINS_InterPro_DOMAIN/s:_Cellular_retinaldehyde-binding/triple_function,_C-terminal_(InterPro:IPR001251);_BEST_Arabidopsis_thaliana_protein_match_is:_SEC14_cytosolic_factor_family_protein_/_phosphoglyceride_transfer_family_protein_(TAIR:AT4G35750.1);_Has_394_Blast_hits_to_394_proteins_in_72_sp…	--	--	--	--	--	--	[BK]	Chromatin_structure_and_dynamics;;_Transcription	Divergent_CRAL/TRIO_domain	--	--	--	ganglioside-induced_differentiation-associated_protein_2_[Pyrus_ussuriensis_x_Pyrus_communis]	--
MD00G1075400	Chr00	15240926	15243309	(at2g27500_:_484.0)_Glycosyl_hydrolase_superfamily_protein;_FUNCTIONS_IN:_cation_binding,_hydrolase_activity,_hydrolyzing_O-glycosyl_compounds,_catalytic_activity;_INVOLVED_IN:_carbohydrate_metabolic_process;_LOCATED_IN:_anchored_to_plasma_membrane,_nucleus,_cytoplasm;_EXPRESSED_IN:_23_plant_structures;_EXPRESSED_DURING:_13_growth_stages;_CONTAINS_InterPro_DOMAIN/s:_Glycoside_hydrolase,_catalytic…	LOC103421285	--	--	Molecular_Function:_hydrolase_activity._hydrolyzing_O-glycosyl_compounds_(GO:0004553);;_Biological_Process:_carbohydrate_metabolic_process_(GO:0005975);;_Cellular_Component:_integral_component_of_membrane_(GO:0016021);;_	K19891|4.26e-86|ath:AT2G01630|K19891_glucan_endo-1.3-beta-glucosidase_1/2/3_[EC:3.2.1.39]_|_(RefSeq)_O-Glycosyl_hydrolases_family_17_protein_	Starch_and_sucrose_metabolism_(ko00500)	--	--	Glycosyl_hydrolases_family_17	Glucan_endo-1.3-beta-glucosidase_14_OS=Arabidopsis_thaliana_OX=3702_GN=At2g27500_PE=2_SV=2	G	Carbohydrate_transport_and_metabolism	glucan_endo-1.3-beta-glucosidase_14-like_isoform_X1_[Malus_domestica]	molecular_function:_catalytic_activity_(GO:0003824);;_biological_process:_metabolic_process_(GO:0008152);;_cellular_component:_cellular_anatomical_entity_(GO:0110165)
MD00G1075500	Chr00	15266000	15268271	(at2g27510_:_186.0)_ferredoxin_3_(FD3);_FUNCTIONS_IN:_electron_carrier_activity,_iron-sulfur_cluster_binding,_2_iron,_2_sulfur_cluster_binding;_INVOLVED_IN:_electron_transport_chain;_LOCATED_IN:_chloroplast;_EXPRESSED_IN:_22_plant_structures;_EXPRESSED_DURING:_13_growth_stages;_CONTAINS_InterPro_DOMAIN/s:_2Fe-2S_ferredoxin,_iron-sulphur_binding_site_(InterPro:IPR006058),_Ferredoxin_(InterPro:IPR0…	LOC103453352	[C]	Energy_production_and_conversion	Molecular_Function:_electron_transfer_activity_(GO:0009055);;_Cellular_Component:_chloroplast_(GO:0009507);;_Molecular_Function:_metal_ion_binding_(GO:0046872);;_Molecular_Function:_2_iron._2_sulfur_cluster_binding_(GO:0051537);;_	K02639|9.51e-95|mdm:103453352|K02639_ferredoxin_|_(RefSeq)_ferredoxin._root_R-B1_	Photosynthesis_(ko00195)	--	--	2Fe-2S_iron-sulfur_cluster_binding_domain	Ferredoxin-3._chloroplastic_OS=Arabidopsis_thaliana_OX=3702_GN=FD3_PE=1_SV=1	C	Energy_production_and_conversion	ferredoxin._root_R-B1_[Malus_domestica]	molecular_function:_catalytic_activity_(GO:0003824);;_biological_process:_metabolic_process_(GO:0008152);;_cellular_component:_intracellular_(GO:0005622);;_cellular_component:_cellular_anatomical_entity_(GO:0110165);;_molecular_function:_binding_(GO:0005488)
MD00G1075600	Chr00	15305993	15307187	(at5g61820_:_470.0)_FUNCTIONS_IN:_molecular_function_unknown;_INVOLVED_IN:_biological_process_unknown;_LOCATED_IN:_vacuole;_EXPRESSED_IN:_24_plant_structures;_EXPRESSED_DURING:_15_growth_stages;_CONTAINS_InterPro_DOMAIN/s:_Stress_up-regulated_Nod_19_(InterPro:IPR011692);_Has_30201_Blast_hits_to_17322_proteins_in_780_species:_Archae_-_12;_Bacteria_-_1396;_Metazoa_-_17338;_Fungi_-_3422;_Plants_-_50…	LOC103950768	--	--	--	--	--	--	--	Stress_up-regulated_Nod_19	--	S	Function_unknown	PREDICTED:_uncharacterized_protein_LOC103950768_[Pyrus_x_bretschneideri]	--
MD00G1075700	Chr00	15323579	15326423	(at5g61820_:_470.0)_FUNCTIONS_IN:_molecular_function_unknown;_INVOLVED_IN:_biological_process_unknown;_LOCATED_IN:_vacuole;_EXPRESSED_IN:_24_plant_structures;_EXPRESSED_DURING:_15_growth_stages;_CONTAINS_InterPro_DOMAIN/s:_Stress_up-regulated_Nod_19_(InterPro:IPR011692);_Has_30201_Blast_hits_to_17322_proteins_in_780_species:_Archae_-_12;_Bacteria_-_1396;_Metazoa_-_17338;_Fungi_-_3422;_Plants_-_50…	LOC103950769	--	--	--	--	--	--	--	Stress_up-regulated_Nod_19	--	S	Function_unknown	PREDICTED:_uncharacterized_protein_LOC103950769_[Pyrus_x_bretschneideri]	--
MD00G1079100	Chr00	15971455	15975080	(at3g47570_:_798.0)_Leucine-rich_repeat_protein_kinase_family_protein;_FUNCTIONS_IN:_protein_serine/threonine_kinase_activity,_kinase_activity,_ATP_binding;_INVOLVED_IN:_transmembrane_receptor_protein_tyrosine_kinase_signaling_pathway,_protein_amino_acid_phosphorylation;_LOCATED_IN:_plasma_membrane;_EXPRESSED_IN:_13_plant_structures;_EXPRESSED_DURING:_8_growth_stages;_CONTAINS_InterPro_DOMAIN/s:_…	LOC103930539	[M]	Cell_wall/membrane/envelope_biogenesis	Molecular_Function:_protein_serine/threonine_kinase_activity_(GO:0004674);;_Molecular_Function:_ATP_binding_(GO:0005524);;_Cellular_Component:_integral_component_of_membrane_(GO:0016021);;_	K20181|3.62e-100|mtr:MTR_5g026090|K20181_vacuolar_protein_sorting-associated_protein_18_|_(RefSeq)_vacuolar_sorting-associated-like_protein_	--	--	--	Protein_kinase_domain	Probable_LRR_receptor-like_serine/threonine-protein_kinase_At3g47570_OS=Arabidopsis_thaliana_OX=3702_GN=At3g47570_PE=2_SV=1	T	Signal_transduction_mechanisms	PREDICTED:_probable_LRR_receptor-like_serine/threonine-protein_kinase_At3g47570_[Pyrus_x_bretschneideri]	molecular_function:_catalytic_activity_(GO:0003824);;_biological_process:_metabolic_process_(GO:0008152);;_biological_process:_cellular_process_(GO:0009987);;_molecular_function:_binding_(GO:0005488);;_cellular_component:_cellular_anatomical_entity_(GO:0110165)
MD00G1079200	Chr00	15975092	15980770	(at3g51830_:_225.0)_putative_transmembrane_protein_G5p_(AtG5)_mRNA,_complete;_SAC_domain-containing_protein_8_(SAC8);_FUNCTIONS_IN:_phosphatidylinositol-4,5-bisphosphate_5-phosphatase_activity;_EXPRESSED_IN:_22_plant_structures;_EXPRESSED_DURING:_13_growth_stages;_CONTAINS_InterPro_DOMAIN/s:_Synaptojanin,_N-terminal_(InterPro:IPR002013);_BEST_Arabidopsis_thaliana_protein_match_is:_Phosphoinositid…	LOC103965141	--	--	Molecular_Function:_phosphoric_ester_hydrolase_activity_(GO:0042578);;_	K21797|5.49e-276|pxb:103965141|K21797_phosphatidylinositol_4-phosphatase_[EC:3.1.3.-]_|_(RefSeq)_phosphoinositide_phosphatase_SAC8-like_isoform_X1_	Inositol_phosphate_metabolism_(ko00562);;_Phosphatidylinositol_signaling_system_(ko04070)	[I]	Lipid_transport_and_metabolism	SacI_homology_domain	Phosphoinositide_phosphatase_SAC8_OS=Arabidopsis_thaliana_OX=3702_GN=SAC8_PE=2_SV=1	I	Lipid_transport_and_metabolism	PREDICTED:_phosphoinositide_phosphatase_SAC8-like_isoform_X2_[Pyrus_x_bretschneideri]	molecular_function:_catalytic_activity_(GO:0003824)
MD00G1079300	Chr00	15980772	15982968	(at2g30000_:_244.0)_PHF5-like_protein;_CONTAINS_InterPro_DOMAIN/s:_PHF5-like_(InterPro:IPR005345);_BEST_Arabidopsis_thaliana_protein_match_is:_PHF5-like_protein_(TAIR:AT1G07170.3);_Has_420_Blast_hits_to_420_proteins_in_206_species:_Archae_-_0;_Bacteria_-_0;_Metazoa_-_129;_Fungi_-_128;_Plants_-_86;_Viruses_-_0;_Other_Eukaryotes_-_77_(source:_NCBI_BLink)._&_(reliability:_488.0)_&__(original_descrip…	LOC100286340	--	--	Biological_Process:_mRNA_splicing._via_spliceosome_(GO:0000398);;_	K12834|6.16e-76|dcr:108206664|K12834_PHD_finger-like_domain-containing_protein_5A_|_(RefSeq)_PHD_finger-like_domain-containing_protein_5B_	Spliceosome_(ko03040)	[S]	Function_unknown	PHF5-like_protein	PHD_finger-like_domain-containing_protein_5A_OS=Arabidopsis_thaliana_OX=3702_GN=At2g30000_PE=3_SV=1	S	Function_unknown	PHD_finger-like_domain-containing_protein_5A_[Zea_mays]	biological_process:_metabolic_process_(GO:0008152);;_biological_process:_cellular_process_(GO:0009987)
MD00G1079400	Chr00	15992216	15993592	(at3g51460_:_801.0)_Encodes_RHD4_(ROOT_HAIR_DEFECTIVE4),_a_phosphatidylinositol-4-phosphate_phosphatase_required_for_root_hair_development.;_ROOT_HAIR_DEFECTIVE4_(RHD4);_FUNCTIONS_IN:_phosphatidylinositol-4,5-bisphosphate_5-phosphatase_activity,_phosphatidylinositol-4-phosphate_phosphatase_activity;_INVOLVED_IN:_root_hair_cell_tip_growth;_LOCATED_IN:_plasma_membrane_of_cell_tip,_plasma_membrane;_…	LOC103965141	--	--	Molecular_Function:_phosphoric_ester_hydrolase_activity_(GO:0042578);;_	K21797|5.49e-276|pxb:103965141|K21797_phosphatidylinositol_4-phosphatase_[EC:3.1.3.-]_|_(RefSeq)_phosphoinositide_phosphatase_SAC8-like_isoform_X1_	Inositol_phosphate_metabolism_(ko00562);;_Phosphatidylinositol_signaling_system_(ko04070)	[I]	Lipid_transport_and_metabolism	SacI_homology_domain	Phosphoinositide_phosphatase_SAC8_OS=Arabidopsis_thaliana_OX=3702_GN=SAC8_PE=2_SV=1	I	Lipid_transport_and_metabolism	PREDICTED:_phosphoinositide_phosphatase_SAC8-like_isoform_X2_[Pyrus_x_bretschneideri]	molecular_function:_catalytic_activity_(GO:0003824)
MD00G1079500	Chr00	15993594	15994165	--	LOC103965141	--	--	Molecular_Function:_phosphoric_ester_hydrolase_activity_(GO:0042578);;_	K21797|1.80e-115|pxb:103965141|K21797_phosphatidylinositol_4-phosphatase_[EC:3.1.3.-]_|_(RefSeq)_phosphoinositide_phosphatase_SAC8-like_isoform_X1_	Inositol_phosphate_metabolism_(ko00562);;_Phosphatidylinositol_signaling_system_(ko04070)	[I]	Lipid_transport_and_metabolism	SacI_homology_domain	Phosphoinositide_phosphatase_SAC8_OS=Arabidopsis_thaliana_OX=3702_GN=SAC8_PE=2_SV=1	I	Lipid_transport_and_metabolism	PREDICTED:_phosphoinositide_phosphatase_SAC8-like_isoform_X1_[Pyrus_x_bretschneideri]	molecular_function:_catalytic_activity_(GO:0003824)
MD00G1079600	Chr00	16002558	16003298	_no_hits_&_(original_description:_no_original_description)'	--	--	--	--	--	--	--	--	--	--	--	--	--	--
MD00G1079700	Chr00	16012195	16013987	--	--	--	--	--	--	--	--	--	--	--	--	--	--	--
MD00G1079900	Chr00	16026281	16027695	(at2g30000_:_244.0)_PHF5-like_protein;_CONTAINS_InterPro_DOMAIN/s:_PHF5-like_(InterPro:IPR005345);_BEST_Arabidopsis_thaliana_protein_match_is:_PHF5-like_protein_(TAIR:AT1G07170.3);_Has_420_Blast_hits_to_420_proteins_in_206_species:_Archae_-_0;_Bacteria_-_0;_Metazoa_-_129;_Fungi_-_128;_Plants_-_86;_Viruses_-_0;_Other_Eukaryotes_-_77_(source:_NCBI_BLink)._&_(reliability:_488.0)_&__(original_descrip…	LOC100286340	--	--	Biological_Process:_mRNA_splicing._via_spliceosome_(GO:0000398);;_	K12834|6.16e-76|dcr:108206664|K12834_PHD_finger-like_domain-containing_protein_5A_|_(RefSeq)_PHD_finger-like_domain-containing_protein_5B_	Spliceosome_(ko03040)	[S]	Function_unknown	PHF5-like_protein	PHD_finger-like_domain-containing_protein_5A_OS=Arabidopsis_thaliana_OX=3702_GN=At2g30000_PE=3_SV=1	S	Function_unknown	PHD_finger-like_domain-containing_protein_5A_[Zea_mays]	biological_process:_metabolic_process_(GO:0008152);;_biological_process:_cellular_process_(GO:0009987)
MD00G1080000	Chr00	16028653	16032144	(at3g47570_:_798.0)_Leucine-rich_repeat_protein_kinase_family_protein;_FUNCTIONS_IN:_protein_serine/threonine_kinase_activity,_kinase_activity,_ATP_binding;_INVOLVED_IN:_transmembrane_receptor_protein_tyrosine_kinase_signaling_pathway,_protein_amino_acid_phosphorylation;_LOCATED_IN:_plasma_membrane;_EXPRESSED_IN:_13_plant_structures;_EXPRESSED_DURING:_8_growth_stages;_CONTAINS_InterPro_DOMAIN/s:_…	LOC103930539	[M]	Cell_wall/membrane/envelope_biogenesis	Molecular_Function:_protein_serine/threonine_kinase_activity_(GO:0004674);;_Molecular_Function:_ATP_binding_(GO:0005524);;_Cellular_Component:_integral_component_of_membrane_(GO:0016021);;_	K20181|3.62e-100|mtr:MTR_5g026090|K20181_vacuolar_protein_sorting-associated_protein_18_|_(RefSeq)_vacuolar_sorting-associated-like_protein_	--	--	--	Protein_kinase_domain	Probable_LRR_receptor-like_serine/threonine-protein_kinase_At3g47570_OS=Arabidopsis_thaliana_OX=3702_GN=At3g47570_PE=2_SV=1	T	Signal_transduction_mechanisms	PREDICTED:_probable_LRR_receptor-like_serine/threonine-protein_kinase_At3g47570_[Pyrus_x_bretschneideri]	molecular_function:_catalytic_activity_(GO:0003824);;_biological_process:_metabolic_process_(GO:0008152);;_biological_process:_cellular_process_(GO:0009987);;_molecular_function:_binding_(GO:0005488);;_cellular_component:_cellular_anatomical_entity_(GO:0110165)
MD00G1080100	Chr00	16037609	16040841	(at3g51840_:_717.0)_Encodes_a_short-chain_acyl-CoA_oxidase,_which_catalyzes_the_first_step_of_peroxisomal_fatty_acid_beta-oxidation_during_early,_post-germinative_growth_in_oilseed_species._Null_mutants_virtually_lack_short-chain_acyl-CoA_and_are_resistant_to_2,4-dichlorophenoxybutyric_acid,_which_is_converted_to_the_herbicide_and_auxin_analogue_2,4-dichlorophenoxyacetic_acid_by_beta-oxidation._D…	--	[I]	Lipid_transport_and_metabolism	Molecular_Function:_acyl-CoA_dehydrogenase_activity_(GO:0003995);;_Molecular_Function:_flavin_adenine_dinucleotide_binding_(GO:0050660);;_	K00232|3.65e-131|mdm:103408450|K00232_acyl-CoA_oxidase_[EC:1.3.3.6]_|_(RefSeq)_acyl-coenzyme_A_oxidase_4._peroxisomal-like_	Fatty_acid_degradation_(ko00071);;_beta-Alanine_metabolism_(ko00410);;_alpha-Linolenic_acid_metabolism_(ko00592);;_Propanoate_metabolism_(ko00640);;_Biosynthesis_of_unsaturated_fatty_acids_(ko01040);;_Carbon_metabolism_(ko01200);;_Fatty_acid_metabolism_(ko01212);;_Peroxisome_(ko04146)	[E]	Amino_acid_transport_and_metabolism	Acyl-CoA_dehydrogenase._N-terminal_domain	Acyl-coenzyme_A_oxidase_4._peroxisomal_OS=Arabidopsis_thaliana_OX=3702_GN=ACX4_PE=1_SV=1	E	Amino_acid_transport_and_metabolism	acyl-coenzyme_A_oxidase_4_[Pyrus_ussuriensis_x_Pyrus_communis]	molecular_function:_catalytic_activity_(GO:0003824);;_biological_process:_metabolic_process_(GO:0008152);;_molecular_function:_binding_(GO:0005488)
MD00G1080200	Chr00	16040884	16045170	--	--	--	--	--	--	--	--	--	--	--	--	--	--	--
MD00G1080300	Chr00	16047003	16047857	_no_hits_&_(original_description:_no_original_description)'	--	--	--	--	--	--	--	--	--	--	--	--	--	--
MD00G1080400	Chr00	16049546	16056687	(at5g62270_:_399.0)_FUNCTIONS_IN:_molecular_function_unknown;_INVOLVED_IN:_biological_process_unknown;_LOCATED_IN:_cellular_component_unknown;_BEST_Arabidopsis_thaliana_protein_match_is:_mucin-related_(TAIR:AT2G02880.1)._&_(reliability:_798.0)_&__(original_description:_no_original_description)'	--	--	--	--	--	--	--	--	Eukaryotic_mitochondrial_regulator_protein	Protein_GAMETE_CELL_DEFECTIVE_1._mitochondrial_OS=Arabidopsis_thaliana_OX=3702_GN=GCD1_PE=1_SV=1	S	Function_unknown	hypothetical_protein_D8674_005337_[Pyrus_ussuriensis_x_Pyrus_communis]	--
MD00G1080500	Chr00	16069484	16074706	(at4g33680_:_702.0)_Involved_in_disease_resistance_against_Pseudomonas_syringae._mutants_have_elevated_SA_levels,_a_low_level_of_spontaneous_cell_death,_callose_deposition,_and_enlarged_cells_in_leaves._genetically_maps_on_chr_4_between_L23H3_and_nga1139.;_ABERRANT_GROWTH_AND_DEATH_2_(AGD2);_FUNCTIONS_IN:_transaminase_activity,_copper_ion_binding,_L,L-diaminopimelate_aminotransferase_activity;_IN…	--	[E]	Amino_acid_transport_and_metabolism	Molecular_Function:_transaminase_activity_(GO:0008483);;_Biological_Process:_biosynthetic_process_(GO:0009058);;_Molecular_Function:_pyridoxal_phosphate_binding_(GO:0030170);;_	K10206|5.29e-316|pxb:103967060|K10206_LL-diaminopimelate_aminotransferase_[EC:2.6.1.83]_|_(RefSeq)_LL-diaminopimelate_aminotransferase._chloroplastic-like_	Lysine_biosynthesis_(ko00300);;_Biosynthesis_of_amino_acids_(ko01230)	[E]	Amino_acid_transport_and_metabolism	Aminotransferase_class_I_and_II	LL-diaminopimelate_aminotransferase._chloroplastic_OS=Arabidopsis_thaliana_OX=3702_GN=DAP_PE=1_SV=1	E	Amino_acid_transport_and_metabolism	LL-diaminopimelate_aminotransferase_[Pyrus_ussuriensis_x_Pyrus_communis]	molecular_function:_catalytic_activity_(GO:0003824);;_biological_process:_metabolic_process_(GO:0008152);;_molecular_function:_binding_(GO:0005488)
MD00G1080600	Chr00	16074709	16075772	(at4g33680_:_702.0)_Involved_in_disease_resistance_against_Pseudomonas_syringae._mutants_have_elevated_SA_levels,_a_low_level_of_spontaneous_cell_death,_callose_deposition,_and_enlarged_cells_in_leaves._genetically_maps_on_chr_4_between_L23H3_and_nga1139.;_ABERRANT_GROWTH_AND_DEATH_2_(AGD2);_FUNCTIONS_IN:_transaminase_activity,_copper_ion_binding,_L,L-diaminopimelate_aminotransferase_activity;_IN…	--	[E]	Amino_acid_transport_and_metabolism	Molecular_Function:_transaminase_activity_(GO:0008483);;_Biological_Process:_biosynthetic_process_(GO:0009058);;_Molecular_Function:_pyridoxal_phosphate_binding_(GO:0030170);;_	K10206|2.12e-239|pxb:103967060|K10206_LL-diaminopimelate_aminotransferase_[EC:2.6.1.83]_|_(RefSeq)_LL-diaminopimelate_aminotransferase._chloroplastic-like_	Lysine_biosynthesis_(ko00300);;_Biosynthesis_of_amino_acids_(ko01230)	[E]	Amino_acid_transport_and_metabolism	Aminotransferase_class_I_and_II	LL-diaminopimelate_aminotransferase._chloroplastic_OS=Arabidopsis_thaliana_OX=3702_GN=DAP_PE=1_SV=1	E	Amino_acid_transport_and_metabolism	LL-diaminopimelate_aminotransferase_[Pyrus_ussuriensis_x_Pyrus_communis]	molecular_function:_catalytic_activity_(GO:0003824);;_biological_process:_metabolic_process_(GO:0008152);;_molecular_function:_binding_(GO:0005488)
MD00G1082100	Chr00	16395284	16398003	(at1g72300_:_462.0)_Encodes_a_leucine-rich_repeat_receptor_kinase_(LRR-RK)_involved_in_the_perception_of_PSY1.__PSY1_is_an_18-aa_tyrosine-sulfated_glycopeptide_encoded_by_AT5G58650_that_promotes_cellular_proliferation_and_expansion.;_Leucine-rich_receptor-like_protein_kinase_family_protein;_CONTAINS_InterPro_DOMAIN/s:_Protein_kinase,_ATP_binding_site_(InterPro:IPR017441),_Serine/threonine-protein…	--	--	--	Cellular_Component:_integral_component_of_membrane_(GO:0016021);;_	K13466|2.45e-13|cqi:110718129|K13466_EIX_receptor_1/2_|_(RefSeq)_LRR_receptor-like_serine/threonine-protein_kinase_GSO1_	Plant-pathogen_interaction_(ko04626)	--	--	Leucine_rich_repeat	Tyrosine-sulfated_glycopeptide_receptor_1_OS=Arabidopsis_thaliana_OX=3702_GN=PSY1R_PE=1_SV=1	T	Signal_transduction_mechanisms	receptor-like_protein_2_[Pyrus_ussuriensis_x_Pyrus_communis]	cellular_component:_cellular_anatomical_entity_(GO:0110165)
MD00G1082200	Chr00	16403633	16405666	(at1g72300_:_462.0)_Encodes_a_leucine-rich_repeat_receptor_kinase_(LRR-RK)_involved_in_the_perception_of_PSY1.__PSY1_is_an_18-aa_tyrosine-sulfated_glycopeptide_encoded_by_AT5G58650_that_promotes_cellular_proliferation_and_expansion.;_Leucine-rich_receptor-like_protein_kinase_family_protein;_CONTAINS_InterPro_DOMAIN/s:_Protein_kinase,_ATP_binding_site_(InterPro:IPR017441),_Serine/threonine-protein…	LOC103954066	--	--	Cellular_Component:_integral_component_of_membrane_(GO:0016021);;_	K13466|8.36e-24|vvi:100246778|K13466_EIX_receptor_1/2_|_(RefSeq)_receptor-like_protein_12_	Plant-pathogen_interaction_(ko04626)	--	--	Leucine_rich_repeat	Receptor-like_protein_EIX1_OS=Solanum_lycopersicum_OX=4081_GN=EIX1_PE=2_SV=2	T	Signal_transduction_mechanisms	PREDICTED:_receptor-like_protein_2_[Pyrus_x_bretschneideri]	cellular_component:_cellular_anatomical_entity_(GO:0110165)
MD00G1082300	Chr00	16422448	16434437	(at1g72300_:_434.0)_Encodes_a_leucine-rich_repeat_receptor_kinase_(LRR-RK)_involved_in_the_perception_of_PSY1.__PSY1_is_an_18-aa_tyrosine-sulfated_glycopeptide_encoded_by_AT5G58650_that_promotes_cellular_proliferation_and_expansion.;_Leucine-rich_receptor-like_protein_kinase_family_protein;_CONTAINS_InterPro_DOMAIN/s:_Protein_kinase,_ATP_binding_site_(InterPro:IPR017441),_Serine/threonine-protein…	--	--	--	Cellular_Component:_integral_component_of_membrane_(GO:0016021);;_	K13466|1.94e-14|cqi:110718129|K13466_EIX_receptor_1/2_|_(RefSeq)_LRR_receptor-like_serine/threonine-protein_kinase_GSO1_	Plant-pathogen_interaction_(ko04626)	--	--	Leucine_Rich_repeats_(2_copies)	Tyrosine-sulfated_glycopeptide_receptor_1_OS=Arabidopsis_thaliana_OX=3702_GN=PSY1R_PE=1_SV=1	T	Signal_transduction_mechanisms	receptor-like_protein_2_[Pyrus_ussuriensis_x_Pyrus_communis]	cellular_component:_cellular_anatomical_entity_(GO:0110165)
MD00G1084000	Chr00	16782927	16786035	(at1g80750_:_250.0)_Ribosomal_protein_L30/L7_family_protein;_FUNCTIONS_IN:_structural_constituent_of_ribosome,_transcription_regulator_activity;_INVOLVED_IN:_translation;_LOCATED_IN:_cytosolic_large_ribosomal_subunit,_nucleolus,_large_ribosomal_subunit;_EXPRESSED_IN:_22_plant_structures;_EXPRESSED_DURING:_13_growth_stages;_CONTAINS_InterPro_DOMAIN/s:_Ribosomal_protein_L30,_N-terminal_(InterPro:IP…	--	[J]	Translation._ribosomal_structure_and_biogenesis	Biological_Process:_maturation_of_LSU-rRNA_from_tricistronic_rRNA_transcript_(SSU-rRNA._5.8S_rRNA._LSU-rRNA)_(GO:0000463);;_Molecular_Function:_structural_constituent_of_ribosome_(GO:0003735);;_Cellular_Component:_cytosolic_large_ribosomal_subunit_(GO:0022625);;_	K02937|3.02e-166|mdm:103426405|K02937_large_subunit_ribosomal_protein_L7e_|_(RefSeq)_60S_ribosomal_protein_L7-1_	Ribosome_(ko03010)	[J]	Translation._ribosomal_structure_and_biogenesis	Ribosomal_protein_L30p/L7e	60S_ribosomal_protein_L7-1_OS=Arabidopsis_thaliana_OX=3702_GN=RPL7A_PE=2_SV=1	J	Translation._ribosomal_structure_and_biogenesis	60S_ribosomal_protein_L7-1_[Pyrus_ussuriensis_x_Pyrus_communis]	biological_process:_metabolic_process_(GO:0008152);;_biological_process:_cellular_process_(GO:0009987);;_molecular_function:_structural_molecule_activity_(GO:0005198);;_cellular_component:_intracellular_(GO:0005622);;_cellular_component:_protein-containing_complex_(GO:0032991);;_cellular_component:_cellular_anatomical_entity_(GO:0110165)
MD00G1088300	Chr00	18073661	18074122	(p22196|per2_arahy_:_432.0)_Cationic_peroxidase_2_precursor_(EC_1.11.1.7)_(PNPC2)_-_Arachis_hypogaea_(Peanut)_&_(at5g39580_:_398.0)_Peroxidase_superfamily_protein;_FUNCTIONS_IN:_peroxidase_activity,_heme_binding;_INVOLVED_IN:_defense_response_to_fungus;_LOCATED_IN:_endomembrane_system;_EXPRESSED_IN:_17_plant_structures;_EXPRESSED_DURING:_12_growth_stages;_CONTAINS_InterPro_DOMAIN/s:_Haem_peroxida…	LOC103946287	--	--	Molecular_Function:_peroxidase_activity_(GO:0004601);;_Cellular_Component:_extracellular_region_(GO:0005576);;_Biological_Process:_response_to_oxidative_stress_(GO:0006979);;_Molecular_Function:_heme_binding_(GO:0020037);;_Biological_Process:_hydrogen_peroxide_catabolic_process_(GO:0042744);;_Molecular_Function:_metal_ion_binding_(GO:0046872);;_	K00430|2.91e-233|pxb:103946287|K00430_peroxidase_[EC:1.11.1.7]_|_(RefSeq)_peroxidase_N1-like_	Phenylpropanoid_biosynthesis_(ko00940)	--	--	Peroxidase	Peroxidase_N1_OS=Nicotiana_tabacum_OX=4097_GN=poxN1_PE=1_SV=1	W	Extracellular_structures	PREDICTED:_peroxidase_N1-like_[Pyrus_x_bretschneideri]	molecular_function:_catalytic_activity_(GO:0003824);;_molecular_function:_antioxidant_activity_(GO:0016209);;_biological_process:_metabolic_process_(GO:0008152);;_biological_process:_cellular_process_(GO:0009987);;_biological_process:_response_to_stimulus_(GO:0050896);;_biological_process:_detoxification_(GO:0098754);;_cellular_component:_cellular_anatomical_entity_(GO:0110165);;_molecular_functi…
MD00G1088400	Chr00	18079651	18080195	(p22196|per2_arahy_:_431.0)_Cationic_peroxidase_2_precursor_(EC_1.11.1.7)_(PNPC2)_-_Arachis_hypogaea_(Peanut)_&_(at2g41480_:_405.0)_Peroxidase_superfamily_protein;_FUNCTIONS_IN:_peroxidase_activity,_heme_binding;_INVOLVED_IN:_oxidation_reduction,_response_to_oxidative_stress;_EXPRESSED_IN:_root,_leaf;_EXPRESSED_DURING:_LP.04_four_leaves_visible;_CONTAINS_InterPro_DOMAIN/s:_Haem_peroxidase_(InterP…	LOC103946288	--	--	Molecular_Function:_peroxidase_activity_(GO:0004601);;_Cellular_Component:_extracellular_region_(GO:0005576);;_Biological_Process:_response_to_oxidative_stress_(GO:0006979);;_Molecular_Function:_heme_binding_(GO:0020037);;_Biological_Process:_hydrogen_peroxide_catabolic_process_(GO:0042744);;_Molecular_Function:_metal_ion_binding_(GO:0046872);;_	K00430|2.32e-239|pxb:103946288|K00430_peroxidase_[EC:1.11.1.7]_|_(RefSeq)_peroxidase_N1-like_	Phenylpropanoid_biosynthesis_(ko00940)	--	--	Peroxidase	Peroxidase_N1_OS=Nicotiana_tabacum_OX=4097_GN=poxN1_PE=1_SV=1	W	Extracellular_structures	PREDICTED:_peroxidase_N1-like_[Pyrus_x_bretschneideri]	molecular_function:_catalytic_activity_(GO:0003824);;_molecular_function:_antioxidant_activity_(GO:0016209);;_biological_process:_metabolic_process_(GO:0008152);;_biological_process:_cellular_process_(GO:0009987);;_biological_process:_response_to_stimulus_(GO:0050896);;_biological_process:_detoxification_(GO:0098754);;_cellular_component:_cellular_anatomical_entity_(GO:0110165);;_molecular_functi…
MD00G1088500	Chr00	18092215	18095459	(at3g57050_:_234.0)_Encodes_second_enzyme_in_the_methionine_biosynthetic_pathway;_cystathionine_beta-lyase_(CBL);_FUNCTIONS_IN:_cystathionine_beta-lyase_activity;_INVOLVED_IN:_L-methionine_biosynthetic_process_from_L-homoserine_via_cystathionine;_LOCATED_IN:_chloroplast;_EXPRESSED_IN:_23_plant_structures;_EXPRESSED_DURING:_13_growth_stages;_CONTAINS_InterPro_DOMAIN/s:_Pyridoxal_phosphate-dependen…	--	[E]	Amino_acid_transport_and_metabolism	Molecular_Function:_cystathionine_beta-lyase_activity_(GO:0004121);;_Biological_Process:_transsulfuration_(GO:0019346);;_Molecular_Function:_pyridoxal_phosphate_binding_(GO:0030170);;_Biological_Process:_'de_novo'_L-methionine_biosynthetic_process_(GO:0071266);;_	K01760|0.0|pxb:103932162|K01760_cysteine-S-conjugate_beta-lyase_[EC:4.4.1.13]_|_(RefSeq)_cystathionine_beta-lyase._chloroplastic-like_	Cysteine_and_methionine_metabolism_(ko00270);;_Selenocompound_metabolism_(ko00450);;_Biosynthesis_of_amino_acids_(ko01230)	[E]	Amino_acid_transport_and_metabolism	Cys/Met_metabolism_PLP-dependent_enzyme	Cystathionine_beta-lyase._chloroplastic_OS=Arabidopsis_thaliana_OX=3702_GN=At3g57050_PE=1_SV=1	E	Amino_acid_transport_and_metabolism	cystathionine_beta-lyase_[Pyrus_ussuriensis_x_Pyrus_communis]	molecular_function:_catalytic_activity_(GO:0003824);;_biological_process:_metabolic_process_(GO:0008152);;_biological_process:_cellular_process_(GO:0009987);;_molecular_function:_binding_(GO:0005488)
MD00G1090300	Chr00	18614018	18615240	--	--	--	--	--	--	--	--	--	--	--	--	--	hypothetical_protein_D8674_014010_[Pyrus_ussuriensis_x_Pyrus_communis]	--
MD00G1090500	Chr00	18639474	18649414	--	--	--	--	--	--	--	--	--	--	--	--	--	--	--
MD00G1090600	Chr00	18652828	18653562	--	--	--	--	--	--	--	--	--	--	--	--	--	hypothetical_protein_D8674_014010_[Pyrus_ussuriensis_x_Pyrus_communis]	--
MD00G1092000	Chr00	19491024	19492200	(at1g72570_:_374.0)_Integrase-type_DNA-binding_superfamily_protein;_CONTAINS_InterPro_DOMAIN/s:_DNA-binding,_integrase-type_(InterPro:IPR016177),_Pathogenesis-related_transcriptional_factor/ERF,_DNA-binding_(InterPro:IPR001471);_BEST_Arabidopsis_thaliana_protein_match_is:_AINTEGUMENTA-like_5_(TAIR:AT5G57390.1);_Has_7692_Blast_hits_to_5276_proteins_in_259_species:_Archae_-_0;_Bacteria_-_12;_Metazo…	LOC103961568	--	--	Molecular_Function:_DNA_binding_(GO:0003677);;_Molecular_Function:_DNA-binding_transcription_factor_activity_(GO:0003700);;_Cellular_Component:_nucleus_(GO:0005634);;_	K09285|8.37e-187|pxb:103961568|K09285_AP2-like_factor._ANT_lineage_|_(RefSeq)_AP2-like_ethylene-responsive_transcription_factor_AIL1_	--	--	--	--	AP2-like_ethylene-responsive_transcription_factor_AIL1_OS=Arabidopsis_thaliana_OX=3702_GN=AIL1_PE=2_SV=1	K	Transcription	PREDICTED:_AP2-like_ethylene-responsive_transcription_factor_AIL1_[Pyrus_x_bretschneideri]	molecular_function:_binding_(GO:0005488);;_molecular_function:_transcription_regulator_activity_(GO:0140110);;_cellular_component:_intracellular_(GO:0005622);;_cellular_component:_cellular_anatomical_entity_(GO:0110165)
MD00G1092100	Chr00	19492202	19496133	(p08770|tra1_maize_:_261.0)_Putative_AC_transposase_(ORFA)_-_Zea_mays_(Maize)_&_(at3g42170_:_222.0)_transposase-like_gene_with_conserved_domains_from_the_family_of_hAT_transposases_that_includes_hobo_from_Drosophila_melanogaster,_Activator_(Ac)_from_maize,_and_Tam3_from_snapdragon_but_lacks_several_amino_acids_known_to_be_essential_for_Ac_transposition5._The_DAYSLEEPER_gene_lacks_8_bp_duplication…	--	--	--	Molecular_Function:_DNA_binding_(GO:0003677);;_Molecular_Function:_protein_dimerization_activity_(GO:0046983);;_	--	--	[L]	Replication._recombination_and_repair	Domain_of_unknown_function_(DUF4413)	Zinc_finger_BED_domain-containing_protein_RICESLEEPER_2_OS=Oryza_sativa_subsp._japonica_OX=39947_GN=Os03g0733400_PE=2_SV=1	L	Replication._recombination_and_repair	hypothetical_protein_C1H46_029142_[Malus_baccata]	molecular_function:_binding_(GO:0005488)
MD00G1092300	Chr00	19513779	19515142	_no_hits_&_(original_description:_no_original_description)'	--	--	--	Molecular_Function:_DNA_binding_(GO:0003677);;_Cellular_Component:_nucleus_(GO:0005634);;_	K09422|2.63e-131|mdm:103414495|K09422_transcription_factor_MYB._plant_|_(RefSeq)_transcription_factor_WER-like_	--	[K]	Transcription	Myb-like_DNA-binding_domain	Transcription_factor_MYB3_OS=Crocosmia_x_crocosmiiflora_OX=1053288_GN=MYB3_PE=2_SV=1	--	--	transcription_factor_WER-like_[Pyrus_ussuriensis_x_Pyrus_communis]	molecular_function:_binding_(GO:0005488);;_cellular_component:_intracellular_(GO:0005622);;_cellular_component:_cellular_anatomical_entity_(GO:0110165)
MD00G1095000	Chr00	19896942	19900735	(at4g04955_:_729.0)_Encodes_an_allantoinase_which_is_involved_in_allantoin_degradation_and_assimilation._Gene_expression_was_induced_when_allantoin_was_added_to_the_medium._The_insertion_mutant,_ataln_m2-1,_did_not_grow_well_on_the_MS_medium_where_allantoin,_instead_of_ammonium_nitrate,_was_supplied.;_allantoinase_(ALN);_CONTAINS_InterPro_DOMAIN/s:_Amidohydrolase_1_(InterPro:IPR006680),_Allantoin…	--	[F]	Nucleotide_transport_and_metabolism	Biological_Process:_allantoin_catabolic_process_(GO:0000256);;_Molecular_Function:_allantoinase_activity_(GO:0004038);;_Molecular_Function:_zinc_ion_binding_(GO:0008270);;_Cellular_Component:_integral_component_of_membrane_(GO:0016021);;_Molecular_Function:_cobalt_ion_binding_(GO:0050897);;_	K01466|2.62e-304|pxb:103930665|K01466_allantoinase_[EC:3.5.2.5]_|_(RefSeq)_allantoinase_isoform_X1_	Purine_metabolism_(ko00230)	[F]	Nucleotide_transport_and_metabolism	Amidohydrolase_family	Allantoinase_OS=Arabidopsis_thaliana_OX=3702_GN=ALN_PE=1_SV=1	F	Nucleotide_transport_and_metabolism	allantoinase_[Pyrus_ussuriensis_x_Pyrus_communis]	biological_process:_metabolic_process_(GO:0008152);;_biological_process:_cellular_process_(GO:0009987);;_molecular_function:_catalytic_activity_(GO:0003824);;_molecular_function:_binding_(GO:0005488);;_cellular_component:_cellular_anatomical_entity_(GO:0110165)
MD00G1095100	Chr00	19901397	19903340	(at5g13210_:_727.0)_Uncharacterised_conserved_protein_UCP015417,__vWA;_CONTAINS_InterPro_DOMAIN/s:_Uncharacterised_conserved_protein_UCP015417,__vWA_(InterPro:IPR011205),_von_Willebrand_factor,_type_A_(InterPro:IPR002035);_BEST_Arabidopsis_thaliana_protein_match_is:_Uncharacterised_conserved_protein_UCP015417,__vWA_(TAIR:AT3G24780.1);_Has_1807_Blast_hits_to_1807_proteins_in_277_species:_Archae_-_…	--	--	--	--	K07456|4.49e-56|pavi:110766748|K07456_DNA_mismatch_repair_protein_MutS2_|_(RefSeq)_uncharacterized_protein_LOC110766748_	Mismatch_repair_(ko03430)	--	--	Domain_of_unknown_function_(DUF2828)	--	S	Function_unknown	hypothetical_protein_D8674_002200_[Pyrus_ussuriensis_x_Pyrus_communis]	--
MD00G1095300	Chr00	19915427	19919247	(at1g65070_:_890.0)_DNA_mismatch_repair_protein_MutS,_type_2;_FUNCTIONS_IN:_damaged_DNA_binding,_mismatched_DNA_binding,_ATP_binding;_INVOLVED_IN:_mismatch_repair,_maintenance_of_fidelity_involved_in_DNA-dependent_DNA_replication;_EXPRESSED_IN:_22_plant_structures;_EXPRESSED_DURING:_13_growth_stages;_CONTAINS_InterPro_DOMAIN/s:_DNA_mismatch_repair_protein_MutS,_core_(InterPro:IPR007696),_DNA_mism…	LOC103944224	[L]	Replication._recombination_and_repair	Molecular_Function:_endonuclease_activity_(GO:0004519);;_Molecular_Function:_ATP_binding_(GO:0005524);;_Biological_Process:_mismatch_repair_(GO:0006298);;_Molecular_Function:_ATPase_activity_(GO:0016887);;_Molecular_Function:_mismatched_DNA_binding_(GO:0030983);;_Biological_Process:_negative_regulation_of_DNA_recombination_(GO:0045910);;_	K07456|0.0|pxb:103944224|K07456_DNA_mismatch_repair_protein_MutS2_|_(RefSeq)_uncharacterized_protein_LOC103944224_	Mismatch_repair_(ko03430)	--	--	MutS_domain_V	DNA_mismatch_repair_protein_MSH6_OS=Arabidopsis_thaliana_OX=3702_GN=MSH6_PE=1_SV=2	L	Replication._recombination_and_repair	PREDICTED:_uncharacterized_protein_LOC103944224_[Pyrus_x_bretschneideri]	molecular_function:_catalytic_activity_(GO:0003824);;_biological_process:_metabolic_process_(GO:0008152);;_biological_process:_cellular_process_(GO:0009987);;_molecular_function:_binding_(GO:0005488);;_biological_process:_response_to_stimulus_(GO:0050896);;_biological_process:_biological_regulation_(GO:0065007)
MD00G1095400	Chr00	19920238	19922067	(at4g27450_:_431.0)_Aluminium_induced_protein_with_YGL_and_LRDR_motifs;_FUNCTIONS_IN:_molecular_function_unknown;_INVOLVED_IN:_biological_process_unknown;_LOCATED_IN:_cytosol,_nucleus,_plasma_membrane;_EXPRESSED_IN:_25_plant_structures;_EXPRESSED_DURING:_14_growth_stages;_BEST_Arabidopsis_thaliana_protein_match_is:_Aluminium_induced_protein_with_YGL_and_LRDR_motifs_(TAIR:AT3G15450.1);_Has_30201_B…	LOC103944223	[E]	Amino_acid_transport_and_metabolism	--	--	--	--	--	Aluminium_induced_protein	Stem-specific_protein_TSJT1_OS=Nicotiana_tabacum_OX=4097_GN=TSJT1_PE=2_SV=1	S	Function_unknown	PREDICTED:_stem-specific_protein_TSJT1-like_[Pyrus_x_bretschneideri]	--
MD00G1095500	Chr00	19927413	19927631	--	--	--	--	--	--	--	--	--	--	--	--	--	--	--
MD00G1095600	Chr00	19928383	19932896	(at3g15390_:_197.0)_Encodes_a_novel_protein_that_is_similar_to_PRL1_interacting_factor_and_is_involved_in_virus_induced_silencing.;_silencing_defective_5_(SDE5);_FUNCTIONS_IN:_molecular_function_unknown;_INVOLVED_IN:_production_of_ta-siRNAs_involved_in_RNA_interference;_LOCATED_IN:_cellular_component_unknown;_EXPRESSED_IN:_21_plant_structures;_EXPRESSED_DURING:_12_growth_stages;_CONTAINS_InterPro…	LOC103944222	--	--	Molecular_Function:_electron_transfer_activity_(GO:0009055);;_Molecular_Function:_protein_disulfide_oxidoreductase_activity_(GO:0015035);;_	--	--	[L]	Replication._recombination_and_repair	Domain_of_unknown_function_(DUF1771)	Putative_nuclear_RNA_export_factor_SDE5_OS=Arabidopsis_thaliana_OX=3702_GN=SDE5_PE=4_SV=1	L	Replication._recombination_and_repair	PREDICTED:_putative_nuclear_RNA_export_factor_SDE5_[Pyrus_x_bretschneideri]	molecular_function:_catalytic_activity_(GO:0003824);;_biological_process:_metabolic_process_(GO:0008152)
MD00G1096600	Chr00	20298949	20303133	(at1g33060_:_380.0)_NAC_014_(NAC014);_FUNCTIONS_IN:_sequence-specific_DNA_binding_transcription_factor_activity;_INVOLVED_IN:_multicellular_organismal_development,_regulation_of_transcription;_LOCATED_IN:_cellular_component_unknown;_EXPRESSED_IN:_14_plant_structures;_EXPRESSED_DURING:_8_growth_stages;_CONTAINS_InterPro_DOMAIN/s:_No_apical_meristem_(NAM)_protein_(InterPro:IPR003441);_BEST_Arabidop…	--	--	--	Molecular_Function:_DNA_binding_(GO:0003677);;_Cellular_Component:_nucleus_(GO:0005634);;_Biological_Process:_regulation_of_transcription._DNA-templated_(GO:0006355);;_Cellular_Component:_integral_component_of_membrane_(GO:0016021);;_	K00521|6.45e-39|cmos:111447866|K00521_ferric-chelate_reductase_[EC:1.16.1.7]_|_(RefSeq)_ferric_reduction_oxidase_7._chloroplastic-like_	--	--	--	No_apical_meristem_(NAM)_protein	NAC_domain-containing_protein_14_OS=Arabidopsis_thaliana_OX=3702_GN=NAC014_PE=2_SV=1	K	Transcription	hypothetical_protein_D8674_012158_[Pyrus_ussuriensis_x_Pyrus_communis]	molecular_function:_binding_(GO:0005488);;_cellular_component:_intracellular_(GO:0005622);;_cellular_component:_cellular_anatomical_entity_(GO:0110165);;_biological_process:_biological_regulation_(GO:0065007)
MD00G1096700	Chr00	20306415	20306606	_no_hits_&_(original_description:_no_original_description)'	--	--	--	--	--	--	--	--	--	--	--	--	hypothetical_protein_D8674_012157_[Pyrus_ussuriensis_x_Pyrus_communis]	--
MD00G1096800	Chr00	20334531	20335004	(at5g64180_:_160.0)_unknown_protein;_Has_1807_Blast_hits_to_1807_proteins_in_277_species:_Archae_-_0;_Bacteria_-_0;_Metazoa_-_736;_Fungi_-_347;_Plants_-_385;_Viruses_-_0;_Other_Eukaryotes_-_339_(source:_NCBI_BLink)._&_(reliability:_320.0)_&__(original_description:_no_original_description)'	LOC103927087	--	--	--	--	--	--	--	--	--	--	--	PREDICTED:_uncharacterized_protein_LOC103927087_[Pyrus_x_bretschneideri]	--
MD00G1096900	Chr00	20350835	20356067	(at4g20430_:_1097.0)_Subtilase_family_protein;_FUNCTIONS_IN:_identical_protein_binding,_serine-type_endopeptidase_activity;_INVOLVED_IN:_proteolysis,_negative_regulation_of_catalytic_activity;_LOCATED_IN:_endomembrane_system;_EXPRESSED_IN:_19_plant_structures;_EXPRESSED_DURING:_13_growth_stages;_CONTAINS_InterPro_DOMAIN/s:_Peptidase_S8/S53,_subtilisin/kexin/sedolisin_(InterPro:IPR000209),_Peptida…	--	[O]	Posttranslational_modification._protein_turnover._chaperones	Molecular_Function:_serine-type_endopeptidase_activity_(GO:0004252);;_	K15333|1.31e-176|nsy:104224633|K15333_tRNA_guanosine-2'-O-methyltransferase_[EC:2.1.1.34]_|_(RefSeq)_uncharacterized_protein_LOC104224633_	--	--	--	Subtilase_family	Subtilisin-like_protease_SBT2.2_OS=Arabidopsis_thaliana_OX=3702_GN=SBT2.2_PE=3_SV=1	O	Posttranslational_modification._protein_turnover._chaperones	subtilisin-like_protease_[Pyrus_ussuriensis_x_Pyrus_communis]	molecular_function:_catalytic_activity_(GO:0003824);;_biological_process:_metabolic_process_(GO:0008152)
MD00G1100500	Chr00	21234195	21235472	(at1g80150_:_527.0)_Tetratricopeptide_repeat_(TPR)-like_superfamily_protein;_FUNCTIONS_IN:_molecular_function_unknown;_INVOLVED_IN:_biological_process_unknown;_EXPRESSED_IN:_fruit;_CONTAINS_InterPro_DOMAIN/s:_Pentatricopeptide_repeat_(InterPro:IPR002885);_BEST_Arabidopsis_thaliana_protein_match_is:_Tetratricopeptide_repeat_(TPR)-like_superfamily_protein_(TAIR:AT4G36680.1);_Has_20922_Blast_hits_to…	LOC103940382	--	--	Molecular_Function:_molecular_function_(GO:0003674);;_Molecular_Function:_nucleic_acid_binding_(GO:0003676);;_Molecular_Function:_RNA_binding_(GO:0003723);;_Molecular_Function:_catalytic_activity_(GO:0003824);;_Molecular_Function:_nuclease_activity_(GO:0004518);;_Molecular_Function:_endonuclease_activity_(GO:0004519);;_Molecular_Function:_binding_(GO:0005488);;_Cellular_Component:_cellular_compon…	--	--	[R]	General_function_prediction_only	PPR_repeat_family	Pentatricopeptide_repeat-containing_protein_At1g80150._mitochondrial_OS=Arabidopsis_thaliana_OX=3702_GN=At1g80150_PE=2_SV=2	S	Function_unknown	PREDICTED:_pentatricopeptide_repeat-containing_protein_At1g80150._mitochondrial-like_[Pyrus_x_bretschneideri]	molecular_function:_binding_(GO:0005488);;_molecular_function:_catalytic_activity_(GO:0003824);;_biological_process:_metabolic_process_(GO:0008152);;_biological_process:_cellular_process_(GO:0009987);;_cellular_component:_intracellular_(GO:0005622);;_cellular_component:_cellular_anatomical_entity_(GO:0110165)
MD00G1104400	Chr00	21944959	21950236	(at4g30110_:_993.0)_encodes_a_protein_similar_to_Zn-ATPase,_a_P1B-type_ATPases_transport_zinc;_heavy_metal_atpase_2_(HMA2);_CONTAINS_InterPro_DOMAIN/s:_Heavy_metal_transport/detoxification_protein_(InterPro:IPR006121),_ATPase,_P-type,_ATPase-associated_domain_(InterPro:IPR008250),_ATPase,_P-type,_heavy_metal-(Cd/Co/Hg/Pb/Zn)-translocating_(InterPro:IPR006404),_ATPase,_P-type,_H+_transporting_prot…	--	[P]	Inorganic_ion_transport_and_metabolism	Molecular_Function:_ATP_binding_(GO:0005524);;_Cellular_Component:_integral_component_of_membrane_(GO:0016021);;_Molecular_Function:_ATPase-coupled_cation_transmembrane_transporter_activity_(GO:0019829);;_Biological_Process:_metal_ion_transport_(GO:0030001);;_Molecular_Function:_metal_ion_binding_(GO:0046872);;_	K01534|0.0|mdm:103424200|K01534_Zn2+/Cd2+-exporting_ATPase_[EC:7.2.2.12_7.2.2.21]_|_(RefSeq)_putative_inactive_cadmium/zinc-transporting_ATPase_HMA3_	--	[P]	Inorganic_ion_transport_and_metabolism	haloacid_dehalogenase-like_hydrolase	Cadmium/zinc-transporting_ATPase_HMA2_OS=Arabidopsis_thaliana_OX=3702_GN=HMA2_PE=2_SV=1	P	Inorganic_ion_transport_and_metabolism	inactive_cadmium/zinc-transporting_ATPase_HMA3_[Pyrus_ussuriensis_x_Pyrus_communis]	molecular_function:_binding_(GO:0005488);;_cellular_component:_cellular_anatomical_entity_(GO:0110165);;_molecular_function:_transporter_activity_(GO:0005215);;_biological_process:_cellular_process_(GO:0009987);;_biological_process:_localization_(GO:0051179)
MD00G1104600	Chr00	21958792	21964867	(at3g17850_:_1482.0)_Protein_kinase_superfamily_protein;_FUNCTIONS_IN:_kinase_activity;_INVOLVED_IN:_protein_amino_acid_phosphorylation;_LOCATED_IN:_cytosol,_plasma_membrane;_EXPRESSED_IN:_cultured_cell;_CONTAINS_InterPro_DOMAIN/s:_Serine/threonine-protein_kinase_domain_(InterPro:IPR002290),_Serine/threonine-protein_kinase-like_domain_(InterPro:IPR017442),_AGC-kinase,_C-terminal_(InterPro:IPR0009…	--	[T]	Signal_transduction_mechanisms	Molecular_Function:_protein_serine/threonine_kinase_activity_(GO:0004674);;_Molecular_Function:_ATP_binding_(GO:0005524);;_	K12767|1.23e-68|cme:CYME_CML232C|K12767_serine/threonine-protein_kinase_RIM15_[EC:2.7.11.1]_|_(RefSeq)_RIM15-like_serine/threonine_kinase_	--	[TR]	Signal_transduction_mechanisms;;_General_function_prediction_only	Protein_kinase_domain	Probable_serine/threonine_protein_kinase_IRE_OS=Arabidopsis_thaliana_OX=3702_GN=IRE_PE=2_SV=1	T	Signal_transduction_mechanisms	hypothetical_protein_D8674_001457_[Pyrus_ussuriensis_x_Pyrus_communis]	molecular_function:_catalytic_activity_(GO:0003824);;_biological_process:_metabolic_process_(GO:0008152);;_biological_process:_cellular_process_(GO:0009987);;_molecular_function:_binding_(GO:0005488)
MD00G1104700	Chr00	21970709	21972003	_no_hits_&_(original_description:_no_original_description)'	LOC103963418	--	--	Molecular_Function:_DNA_binding_(GO:0003677);;_Cellular_Component:_nucleus_(GO:0005634);;_	K09422|7.41e-180|pxb:103963418|K09422_transcription_factor_MYB._plant_|_(RefSeq)_protein_ODORANT1-like_	--	[K]	Transcription	Myb-like_DNA-binding_domain	Protein_ODORANT1_OS=Petunia_hybrida_OX=4102_GN=ODO1_PE=2_SV=1	K	Transcription	PREDICTED:_protein_ODORANT1-like_[Pyrus_x_bretschneideri]	molecular_function:_binding_(GO:0005488);;_cellular_component:_intracellular_(GO:0005622);;_cellular_component:_cellular_anatomical_entity_(GO:0110165)
MD00G1104800	Chr00	21978307	21981269	(at5g26667_:_319.0)_encodes_a_uridine_5'-monophosphate_(UMP)/cytidine_5'-monophosphate_(CMP)_kinase.;_PYR6;_FUNCTIONS_IN:_uridylate_kinase_activity,_cytidylate_kinase_activity;_INVOLVED_IN:_pyrimidine_ribonucleoside_monophosphate_metabolic_process;_LOCATED_IN:_cellular_component_unknown;_EXPRESSED_IN:_male_gametophyte,_cultured_cell;_EXPRESSED_DURING:_seed_development_stages;_CONTAINS_InterPro_DO…	LOC103963416	[F]	Nucleotide_transport_and_metabolism	Molecular_Function:_cytidylate_kinase_activity_(GO:0004127);;_Molecular_Function:_ATP_binding_(GO:0005524);;_Cellular_Component:_nucleus_(GO:0005634);;_Cellular_Component:_cytoplasm_(GO:0005737);;_Biological_Process:_'de_novo'_pyrimidine_nucleobase_biosynthetic_process_(GO:0006207);;_Biological_Process:_pyrimidine_nucleotide_biosynthetic_process_(GO:0006221);;_Molecular_Function:_uridylate_kinase…	K13800|2.52e-160|pxb:103963416|K13800_UMP-CMP_kinase_[EC:2.7.4.14]_|_(RefSeq)_UMP-CMP_kinase_isoform_X1_	Pyrimidine_metabolism_(ko00240)	[F]	Nucleotide_transport_and_metabolism	Adenylate_kinase	UMP-CMP_kinase_OS=Prunus_armeniaca_OX=36596_PE=2_SV=1	F	Nucleotide_transport_and_metabolism	PREDICTED:_UMP-CMP_kinase_isoform_X1_[Pyrus_x_bretschneideri]	molecular_function:_catalytic_activity_(GO:0003824);;_biological_process:_metabolic_process_(GO:0008152);;_biological_process:_cellular_process_(GO:0009987);;_molecular_function:_binding_(GO:0005488);;_cellular_component:_intracellular_(GO:0005622);;_cellular_component:_cellular_anatomical_entity_(GO:0110165)
MD00G1104900	Chr00	21981387	21982949	(at4g25270_:_608.0)_Tetratricopeptide_repeat_(TPR)-like_superfamily_protein;_INVOLVED_IN:_biological_process_unknown;_LOCATED_IN:_chloroplast;_EXPRESSED_IN:_21_plant_structures;_EXPRESSED_DURING:_13_growth_stages;_CONTAINS_InterPro_DOMAIN/s:_Pentatricopeptide_repeat_(InterPro:IPR002885);_BEST_Arabidopsis_thaliana_protein_match_is:_Tetratricopeptide_repeat_(TPR)-like_superfamily_protein_(TAIR:AT3G…	--	--	--	Molecular_Function:_molecular_function_(GO:0003674);;_Molecular_Function:_nucleic_acid_binding_(GO:0003676);;_Molecular_Function:_RNA_binding_(GO:0003723);;_Molecular_Function:_catalytic_activity_(GO:0003824);;_Molecular_Function:_nuclease_activity_(GO:0004518);;_Molecular_Function:_endonuclease_activity_(GO:0004519);;_Molecular_Function:_binding_(GO:0005488);;_Cellular_Component:_cellular_compon…	K13800|4.16e-212|csv:101217681|K13800_UMP-CMP_kinase_[EC:2.7.4.14]_|_(RefSeq)_UMP-CMP_kinase_isoform_X1_	Pyrimidine_metabolism_(ko00240)	[R]	General_function_prediction_only	PPR_repeat_family	Pentatricopeptide_repeat-containing_protein_At4g25270._chloroplastic_OS=Arabidopsis_thaliana_OX=3702_GN=PCMP-E53_PE=3_SV=1	F	Nucleotide_transport_and_metabolism	pentatricopeptide_repeat-containing_protein_[Pyrus_ussuriensis_x_Pyrus_communis]	molecular_function:_binding_(GO:0005488);;_molecular_function:_catalytic_activity_(GO:0003824);;_biological_process:_metabolic_process_(GO:0008152);;_biological_process:_cellular_process_(GO:0009987);;_cellular_component:_intracellular_(GO:0005622);;_cellular_component:_cellular_anatomical_entity_(GO:0110165)
MD00G1105000	Chr00	21987835	21988419	(p17407|21kd_dauca_:_211.0)_21_kDa_protein_precursor_(1.2_protein)_-_Daucus_carota_(Carrot)_&_(at5g62350_:_203.0)_Plant_invertase/pectin_methylesterase_inhibitor_superfamily_protein;_FUNCTIONS_IN:_enzyme_inhibitor_activity,_pectinesterase_inhibitor_activity,_pectinesterase_activity;_INVOLVED_IN:_response_to_salt_stress;_LOCATED_IN:_endomembrane_system;_EXPRESSED_IN:_22_plant_structures;_EXPRESSED…	LOC103959872	--	--	Molecular_Function:_enzyme_inhibitor_activity_(GO:0004857);;_	K01051|2.48e-12|gab:108458180|K01051_pectinesterase_[EC:3.1.1.11]_|_(RefSeq)_pectinesterase-like_	Pentose_and_glucuronate_interconversions_(ko00040)	--	--	Plant_invertase/pectin_methylesterase_inhibitor	Pectinesterase_inhibitor_10_OS=Arabidopsis_thaliana_OX=3702_GN=PMEI10_PE=2_SV=1	L	Replication._recombination_and_repair	PREDICTED:_21_kDa_protein-like_[Pyrus_x_bretschneideri]	molecular_function:_molecular_function_regulator_(GO:0098772);;_biological_process:_biological_regulation_(GO:0065007)
MD00G1105100	Chr00	21993386	21994012	(at5g51520_:_147.0)_Plant_invertase/pectin_methylesterase_inhibitor_superfamily_protein;_FUNCTIONS_IN:_enzyme_inhibitor_activity,_pectinesterase_inhibitor_activity,_pectinesterase_activity;_INVOLVED_IN:_biological_process_unknown;_EXPRESSED_IN:_root;_CONTAINS_InterPro_DOMAIN/s:_Pectinesterase_inhibitor_(InterPro:IPR006501);_BEST_Arabidopsis_thaliana_protein_match_is:_Plant_invertase/pectin_methyl…	LOC103959872	--	--	Molecular_Function:_enzyme_inhibitor_activity_(GO:0004857);;_	K01051|2.48e-12|gab:108458180|K01051_pectinesterase_[EC:3.1.1.11]_|_(RefSeq)_pectinesterase-like_	Pentose_and_glucuronate_interconversions_(ko00040)	--	--	Plant_invertase/pectin_methylesterase_inhibitor	Pectinesterase_inhibitor_10_OS=Arabidopsis_thaliana_OX=3702_GN=PMEI10_PE=2_SV=1	L	Replication._recombination_and_repair	PREDICTED:_21_kDa_protein-like_[Pyrus_x_bretschneideri]	molecular_function:_molecular_function_regulator_(GO:0098772);;_biological_process:_biological_regulation_(GO:0065007)
MD00G1105200	Chr00	22001473	22001781	(at5g62360_:_215.0)_Plant_invertase/pectin_methylesterase_inhibitor_superfamily_protein;_FUNCTIONS_IN:_enzyme_inhibitor_activity,_pectinesterase_inhibitor_activity,_pectinesterase_activity;_INVOLVED_IN:_biological_process_unknown;_LOCATED_IN:_cellular_component_unknown;_EXPRESSED_IN:_22_plant_structures;_EXPRESSED_DURING:_13_growth_stages;_CONTAINS_InterPro_DOMAIN/s:_Pectinesterase_inhibitor_(Int…	--	--	--	Molecular_Function:_enzyme_inhibitor_activity_(GO:0004857);;_	K01051|5.54e-15|ppp:112278953|K01051_pectinesterase_[EC:3.1.1.11]_|_(RefSeq)_pectinesterase-like_	Pentose_and_glucuronate_interconversions_(ko00040)	--	--	Plant_invertase/pectin_methylesterase_inhibitor	Pectinesterase_inhibitor_6_OS=Arabidopsis_thaliana_OX=3702_GN=PMEI6_PE=2_SV=1	S	Function_unknown	21_kDa_protein-like_[Pyrus_ussuriensis_x_Pyrus_communis]	molecular_function:_molecular_function_regulator_(GO:0098772);;_biological_process:_biological_regulation_(GO:0065007)
MD00G1105300	Chr00	22004253	22004861	(at5g62360_:_215.0)_Plant_invertase/pectin_methylesterase_inhibitor_superfamily_protein;_FUNCTIONS_IN:_enzyme_inhibitor_activity,_pectinesterase_inhibitor_activity,_pectinesterase_activity;_INVOLVED_IN:_biological_process_unknown;_LOCATED_IN:_cellular_component_unknown;_EXPRESSED_IN:_22_plant_structures;_EXPRESSED_DURING:_13_growth_stages;_CONTAINS_InterPro_DOMAIN/s:_Pectinesterase_inhibitor_(Int…	LOC103959872	--	--	Molecular_Function:_enzyme_inhibitor_activity_(GO:0004857);;_	K01051|2.48e-12|gab:108458180|K01051_pectinesterase_[EC:3.1.1.11]_|_(RefSeq)_pectinesterase-like_	Pentose_and_glucuronate_interconversions_(ko00040)	--	--	Plant_invertase/pectin_methylesterase_inhibitor	Pectinesterase_inhibitor_10_OS=Arabidopsis_thaliana_OX=3702_GN=PMEI10_PE=2_SV=1	L	Replication._recombination_and_repair	PREDICTED:_21_kDa_protein-like_[Pyrus_x_bretschneideri]	molecular_function:_molecular_function_regulator_(GO:0098772);;_biological_process:_biological_regulation_(GO:0065007)
MD00G1105400	Chr00	22006191	22009489	(at3g47090_:_764.0)_Leucine-rich_repeat_protein_kinase_family_protein;_FUNCTIONS_IN:_protein_serine/threonine_kinase_activity,_kinase_activity,_ATP_binding;_INVOLVED_IN:_transmembrane_receptor_protein_tyrosine_kinase_signaling_pathway,_protein_amino_acid_phosphorylation;_LOCATED_IN:_chloroplast;_CONTAINS_InterPro_DOMAIN/s:_Protein_kinase,_ATP_binding_site_(InterPro:IPR017441),_Protein_kinase,_cat…	LOC103932686	[T]	Signal_transduction_mechanisms	Molecular_Function:_protein_kinase_activity_(GO:0004672);;_Molecular_Function:_ATP_binding_(GO:0005524);;_Cellular_Component:_integral_component_of_membrane_(GO:0016021);;_	K13428|2.14e-68|eus:EUTSA_v10015316mg|K13428_LRR_receptor-like_serine/threonine-protein_kinase_EFR_[EC:2.7.11.1]_|_(RefSeq)_hypothetical_protein_	Plant-pathogen_interaction_(ko04626)	--	--	Protein_kinase_domain	Probable_LRR_receptor-like_serine/threonine-protein_kinase_At3g47570_OS=Arabidopsis_thaliana_OX=3702_GN=At3g47570_PE=2_SV=1	T	Signal_transduction_mechanisms	PREDICTED:_probable_LRR_receptor-like_serine/threonine-protein_kinase_At3g47570_[Pyrus_x_bretschneideri]	molecular_function:_catalytic_activity_(GO:0003824);;_biological_process:_metabolic_process_(GO:0008152);;_biological_process:_cellular_process_(GO:0009987);;_molecular_function:_binding_(GO:0005488);;_cellular_component:_cellular_anatomical_entity_(GO:0110165)
MD00G1105500	Chr00	22014635	22015263	--	--	--	--	--	--	--	--	--	--	--	--	--	--	--
MD00G1105600	Chr00	22033738	22034065	(q1s9i9|h2b1_medtr_:_177.0)_Probable_histone_H2B.1_-_Medicago_truncatula_(Barrel_medic)_&_(at1g07790_:_176.0)_Encodes_a_histone_2B_(H2B)_protein.;_HTB1;_FUNCTIONS_IN:_DNA_binding;_INVOLVED_IN:_nucleosome_assembly;_LOCATED_IN:_chloroplast;_EXPRESSED_IN:_23_plant_structures;_EXPRESSED_DURING:_13_growth_stages;_CONTAINS_InterPro_DOMAIN/s:_Histone_H2B_(InterPro:IPR000558),_Histone-fold_(InterPro:IPR0…	LOC103447728	--	--	Cellular_Component:_nucleosome_(GO:0000786);;_Molecular_Function:_DNA_binding_(GO:0003677);;_Cellular_Component:_nucleus_(GO:0005634);;_Molecular_Function:_protein_heterodimerization_activity_(GO:0046982);;_	K11252|5.16e-83|mdm:103447728|K11252_histone_H2B_|_(RefSeq)_histone_H2B-like_	--	[B]	Chromatin_structure_and_dynamics	Core_histone_H2A/H2B/H3/H4	Probable_histone_H2B.1_OS=Medicago_truncatula_OX=3880_PE=3_SV=3	B	Chromatin_structure_and_dynamics	histone_H2B-like_[Malus_domestica]	cellular_component:_protein-containing_complex_(GO:0032991);;_molecular_function:_binding_(GO:0005488);;_cellular_component:_intracellular_(GO:0005622);;_cellular_component:_cellular_anatomical_entity_(GO:0110165)
MD00G1109100	Chr00	22895980	22898644	--	--	--	--	--	--	--	--	--	--	--	--	--	--	--
MD00G1109200	Chr00	22914935	22915771	(at2g15020_:_572.0)_unknown_protein;_BEST_Arabidopsis_thaliana_protein_match_is:_unknown_protein_(TAIR:AT5G64190.1);_Has_72_Blast_hits_to_72_proteins_in_10_species:_Archae_-_0;_Bacteria_-_0;_Metazoa_-_0;_Fungi_-_0;_Plants_-_72;_Viruses_-_0;_Other_Eukaryotes_-_0_(source:_NCBI_BLink)._&_(reliability:_1144.0)_&__(original_description:_no_original_description)'	--	--	--	--	--	--	--	--	--	--	--	--	hypothetical_protein_D8674_026481_[Pyrus_ussuriensis_x_Pyrus_communis]	--
MD00G1109300	Chr00	22915820	22916570	--	--	--	--	--	--	--	--	--	--	--	--	--	--	--
MD00G1109400	Chr00	22919798	22920534	(at3g19508_:_121.0)_unknown_protein;_LOCATED_IN:_mitochondrion;_Has_34_Blast_hits_to_34_proteins_in_14_species:_Archae_-_0;_Bacteria_-_0;_Metazoa_-_0;_Fungi_-_0;_Plants_-_34;_Viruses_-_0;_Other_Eukaryotes_-_0_(source:_NCBI_BLink)._&_(reliability:_242.0)_&__(original_description:_no_original_description)'	--	--	--	--	--	--	--	--	--	LYR_motif-containing_protein_At3g19508_OS=Arabidopsis_thaliana_OX=3702_GN=At3g19508_PE=3_SV=1	S	Function_unknown	hypothetical_protein_C1H46_010826_[Malus_baccata]	--
MD00G1109500	Chr00	22939704	22941415	(at5g55310_:_714.0)_Encodes_one_of_two_Arabidopsis_type-I_DNA_topoisomerase_I_genes.__Reducing_the_level_of_expression_of_this_gene_in_a_top1alpha_(At5g55300)_mutant_background_causes_seedling_lethality.;_DNA_topoisomerase_1_beta_(TOP1BETA);_FUNCTIONS_IN:_DNA_topoisomerase_type_I_activity;_INVOLVED_IN:_DNA_topological_change;_LOCATED_IN:_membrane;_EXPRESSED_IN:_26_plant_structures;_EXPRESSED_DURI…	--	[L]	Replication._recombination_and_repair	Molecular_Function:_DNA_binding_(GO:0003677);;_Molecular_Function:_DNA_topoisomerase_type_I_(single_strand_cut._ATP-independent)_activity_(GO:0003917);;_Cellular_Component:_chromosome_(GO:0005694);;_Biological_Process:_DNA_topological_change_(GO:0006265);;_	K03163|3.71e-310|pmum:103344016|K03163_DNA_topoisomerase_I_[EC:5.6.2.1]_|_(RefSeq)_DNA_topoisomerase_1-like_	--	[L]	Replication._recombination_and_repair	Eukaryotic_DNA_topoisomerase_I._catalytic_core	DNA_topoisomerase_1_beta_OS=Arabidopsis_thaliana_OX=3702_GN=TOP1B_PE=1_SV=1	L	Replication._recombination_and_repair	hypothetical_protein_DVH24_022226_[Malus_domestica]	molecular_function:_binding_(GO:0005488);;_molecular_function:_catalytic_activity_(GO:0003824);;_cellular_component:_intracellular_(GO:0005622);;_cellular_component:_cellular_anatomical_entity_(GO:0110165);;_biological_process:_metabolic_process_(GO:0008152);;_biological_process:_cellular_process_(GO:0009987)
MD00G1109600	Chr00	22942843	22951326	(at4g05420_:_1851.0)_Structurally_similar_to_damaged_DNA_binding_proteins.DDB1a_is_part_of_a_350_KDa_nuclear_localized_DET1_protein_complex._This_complex_may_physically_interact_with_histone_tails_and_while_bound_to_chromatin-_repress_transcription_of_genes_involved_in_photomorphogenesis.;_damaged_DNA_binding_protein_1A_(DDB1A);_FUNCTIONS_IN:_protein_binding,_DNA_binding;_INVOLVED_IN:_negative_re…	LOC103966062	--	--	Molecular_Function:_nucleic_acid_binding_(GO:0003676);;_Cellular_Component:_nucleus_(GO:0005634);;_	K10610|0.0|pxb:103966062|K10610_DNA_damage-binding_protein_1_|_(RefSeq)_DNA_damage-binding_protein_1_	Nucleotide_excision_repair_(ko03420);;_Ubiquitin_mediated_proteolysis_(ko04120)	[L]	Replication._recombination_and_repair	Mono-functional_DNA-alkylating_methyl_methanesulfonate_N-term	DNA_damage-binding_protein_1_OS=Solanum_lycopersicum_OX=4081_GN=DDB1_PE=1_SV=1	L	Replication._recombination_and_repair	PREDICTED:_DNA_damage-binding_protein_1_[Pyrus_x_bretschneideri]	molecular_function:_binding_(GO:0005488);;_cellular_component:_intracellular_(GO:0005622);;_cellular_component:_cellular_anatomical_entity_(GO:0110165)
MD00G1110200	Chr00	23067459	23068130	_no_hits_&_(original_description:_no_original_description)'	--	--	--	--	--	--	--	--	C2_domain	--	--	--	hypothetical_protein_D8674_028913_[Pyrus_ussuriensis_x_Pyrus_communis]	--
MD00G1110300	Chr00	23070382	23070929	--	--	--	--	--	--	--	--	--	--	--	--	--	--	--
MD00G1110400	Chr00	23072727	23085415	(at4g11670_:_924.0)_FUNCTIONS_IN:_molecular_function_unknown;_INVOLVED_IN:_biological_process_unknown;_LOCATED_IN:_mitochondrion;_EXPRESSED_IN:_23_plant_structures;_EXPRESSED_DURING:_15_growth_stages;_CONTAINS_InterPro_DOMAIN/s:_Munc13_homology_1_(InterPro:IPR014770),_Protein_of_unknown_function_DUF810_(InterPro:IPR008528),_Mammalian_uncoordinated_homology_13,_domain_2_(InterPro:IPR014772);_BEST_…	--	--	--	--	--	--	--	--	Unc-13_homolog	Protein_unc-13_homolog_OS=Arabidopsis_thaliana_OX=3702_GN=PATROL1_PE=2_SV=1	S	Function_unknown	hypothetical_protein_D8674_028912_[Pyrus_ussuriensis_x_Pyrus_communis]	--
MD00G1110500	Chr00	23086182	23089641	(at1g12760_:_414.0)_Zinc_finger,_C3HC4_type_(RING_finger)_family_protein;_CONTAINS_InterPro_DOMAIN/s:_Zinc_finger,_RING-type_(InterPro:IPR001841),_Zinc_finger,_C3HC4_RING-type_(InterPro:IPR018957);_BEST_Arabidopsis_thaliana_protein_match_is:_Zinc_finger,_C3HC4_type_(RING_finger)_family_protein_(TAIR:AT1G63170.1);_Has_35333_Blast_hits_to_34131_proteins_in_2444_species:_Archae_-_798;_Bacteria_-_224…	--	--	--	Cellular_Component:_integral_component_of_membrane_(GO:0016021);;_	K13148|3.68e-106|mesc:110605667|K13148_integrator_complex_subunit_11_[EC:3.1.27.-]_|_(RefSeq)_cleavage_and_polyadenylation_specificity_factor_subunit_3-II_	--	[O]	Posttranslational_modification._protein_turnover._chaperones	Ring_finger_domain	E3_ubiquitin-protein_ligase_At1g12760_OS=Arabidopsis_thaliana_OX=3702_GN=At1g12760_PE=1_SV=1	O	Posttranslational_modification._protein_turnover._chaperones	E3_ubiquitin-protein_ligase_[Pyrus_ussuriensis_x_Pyrus_communis]	cellular_component:_cellular_anatomical_entity_(GO:0110165)
MD00G1110800	Chr00	23217949	23218985	(at3g50160_:_184.0)_Plant_protein_of_unknown_function_(DUF247);_CONTAINS_InterPro_DOMAIN/s:_Protein_of_unknown_function_DUF247,_plant_(InterPro:IPR004158);_BEST_Arabidopsis_thaliana_protein_match_is:_Plant_protein_of_unknown_function_(DUF247)_(TAIR:AT3G50150.1);_Has_1156_Blast_hits_to_1033_proteins_in_18_species:_Archae_-_0;_Bacteria_-_0;_Metazoa_-_0;_Fungi_-_0;_Plants_-_1156;_Viruses_-_0;_Other_…	--	--	--	--	--	--	--	--	Plant_protein_of_unknown_function	UPF0481_protein_At3g47200_OS=Arabidopsis_thaliana_OX=3702_GN=At3g47200_PE=2_SV=1	S	Function_unknown	hypothetical_protein_D8674_033254_[Pyrus_ussuriensis_x_Pyrus_communis]	--
MD00G1110900	Chr00	23220513	23221399	--	--	--	--	--	--	--	--	--	--	--	--	--	--	--
MD00G1111000	Chr00	23221786	23224610	(at3g01680_:_92.8)_CONTAINS_InterPro_DOMAIN/s:_Mediator_complex_subunit_Med28_(InterPro:IPR021640);_BEST_Arabidopsis_thaliana_protein_match_is:_unknown_protein_(TAIR:AT3G01670.1);_Has_122_Blast_hits_to_112_proteins_in_13_species:_Archae_-_0;_Bacteria_-_0;_Metazoa_-_0;_Fungi_-_0;_Plants_-_122;_Viruses_-_0;_Other_Eukaryotes_-_0_(source:_NCBI_BLink)._&_(reliability:_185.6)_&__(original_description:_…	LOC103411021	--	--	Biological_Process:_phloem_development_(GO:0010088);;_	K17609|8.78e-09|egr:104414210|K17609_nucleoredoxin_[EC:1.8.1.8]_|_(RefSeq)_probable_nucleoredoxin_1_	--	--	--	Sieve_element_occlusion_N-terminus	--	S	Function_unknown	protein_SIEVE_ELEMENT_OCCLUSION_B-like_isoform_X2_[Malus_domestica]	biological_process:_developmental_process_(GO:0032502)
MD00G1111100	Chr00	23237992	23239176	--	--	--	--	Cellular_Component:_nucleus_(GO:0005634);;_Molecular_Function:_peptidase_activity_(GO:0008233);;_	K02365|0.0|mdm:103425344|K02365_separase_[EC:3.4.22.49]_|_(RefSeq)_LOW_QUALITY_PROTEIN:_separase-like_	--	[D]	Cell_cycle_control._cell_division._chromosome_partitioning	Peptidase_family_C50	Separase_OS=Arabidopsis_thaliana_OX=3702_GN=ESP1_PE=2_SV=1	D	Cell_cycle_control._cell_division._chromosome_partitioning	hypothetical_protein_C1H46_016768_[Malus_baccata]	cellular_component:_intracellular_(GO:0005622);;_cellular_component:_cellular_anatomical_entity_(GO:0110165);;_molecular_function:_catalytic_activity_(GO:0003824)
MD00G1111200	Chr00	23240262	23241703	--	--	--	--	Cellular_Component:_nucleus_(GO:0005634);;_Molecular_Function:_peptidase_activity_(GO:0008233);;_	K02365|0.0|mdm:103425344|K02365_separase_[EC:3.4.22.49]_|_(RefSeq)_LOW_QUALITY_PROTEIN:_separase-like_	--	[D]	Cell_cycle_control._cell_division._chromosome_partitioning	Peptidase_family_C50	Separase_OS=Arabidopsis_thaliana_OX=3702_GN=ESP1_PE=2_SV=1	D	Cell_cycle_control._cell_division._chromosome_partitioning	hypothetical_protein_C1H46_016768_[Malus_baccata]	cellular_component:_intracellular_(GO:0005622);;_cellular_component:_cellular_anatomical_entity_(GO:0110165);;_molecular_function:_catalytic_activity_(GO:0003824)
MD00G1111300	Chr00	23249177	23250040	(at3g50160_:_184.0)_Plant_protein_of_unknown_function_(DUF247);_CONTAINS_InterPro_DOMAIN/s:_Protein_of_unknown_function_DUF247,_plant_(InterPro:IPR004158);_BEST_Arabidopsis_thaliana_protein_match_is:_Plant_protein_of_unknown_function_(DUF247)_(TAIR:AT3G50150.1);_Has_1156_Blast_hits_to_1033_proteins_in_18_species:_Archae_-_0;_Bacteria_-_0;_Metazoa_-_0;_Fungi_-_0;_Plants_-_1156;_Viruses_-_0;_Other_…	--	--	--	--	--	--	--	--	Plant_protein_of_unknown_function	UPF0481_protein_At3g47200_OS=Arabidopsis_thaliana_OX=3702_GN=At3g47200_PE=2_SV=1	S	Function_unknown	hypothetical_protein_D8674_033254_[Pyrus_ussuriensis_x_Pyrus_communis]	--
MD00G1111400	Chr00	23251388	23252887	--	--	--	--	--	--	--	--	--	--	--	--	--	--	--
MD00G1116600	Chr00	24664315	24666587	(at5g37690_:_460.0)_SGNH_hydrolase-type_esterase_superfamily_protein;_FUNCTIONS_IN:_lipase_activity,_hydrolase_activity,_acting_on_ester_bonds;_INVOLVED_IN:_lipid_metabolic_process;_LOCATED_IN:_endomembrane_system;_EXPRESSED_IN:_shoot,_hypocotyl,_root;_CONTAINS_InterPro_DOMAIN/s:_Lipase,_GDSL_(InterPro:IPR001087),_Esterase,_SGNH_hydrolase-type_(InterPro:IPR013830);_BEST_Arabidopsis_thaliana_prote…	LOC103959949	[IR]	Lipid_transport_and_metabolism;;_General_function_prediction_only	Molecular_Function:_hydrolase_activity._acting_on_ester_bonds_(GO:0016788);;_	K00679|4.56e-55|cic:CICLE_v10027727mg|K00679_phospholipid:diacylglycerol_acyltransferase_[EC:2.3.1.158]_|_(RefSeq)_hypothetical_protein_	Glycerolipid_metabolism_(ko00561)	--	--	GDSL-like_Lipase/Acylhydrolase	GDSL_esterase/lipase_At5g37690_OS=Arabidopsis_thaliana_OX=3702_GN=At5g37690_PE=2_SV=1	I	Lipid_transport_and_metabolism	PREDICTED:_GDSL_esterase/lipase_At5g37690-like_isoform_X1_[Pyrus_x_bretschneideri]	molecular_function:_catalytic_activity_(GO:0003824)
MD00G1116700	Chr00	24673279	24677798	(at3g49050_:_612.0)_alpha/beta-Hydrolases_superfamily_protein;_FUNCTIONS_IN:_triglyceride_lipase_activity,_calmodulin_binding;_INVOLVED_IN:_lipid_catabolic_process,_lipid_metabolic_process;_LOCATED_IN:_endomembrane_system;_EXPRESSED_IN:_22_plant_structures;_EXPRESSED_DURING:_13_growth_stages;_CONTAINS_InterPro_DOMAIN/s:_Lipase,_class_3_(InterPro:IPR002921),_Mono-/di-acylglycerol_lipase,_N-termina…	LOC103959910	--	--	Biological_Process:_lipid_catabolic_process_(GO:0016042);;_	K23408|1.90e-13|obr:102713458|K23408_cell_division_cycle-associated_protein_7_|_(RefSeq)_cell_division_cycle-associated_protein_7-like_	--	[IOT]	Lipid_transport_and_metabolism;;_Posttranslational_modification._protein_turnover._chaperones;;_Signal_transduction_mechanisms	Lipase_(class_3)	--	--	--	PREDICTED:_uncharacterized_protein_LOC103959910_[Pyrus_x_bretschneideri]	biological_process:_metabolic_process_(GO:0008152)
MD00G1118600	Chr00	25336856	25341355	(at4g13980_:_374.0)_member_of_Heat_Stress_Transcription_Factor_(Hsf)_family;_AT-HSFA5;_FUNCTIONS_IN:_DNA_binding,_sequence-specific_DNA_binding_transcription_factor_activity;_INVOLVED_IN:_regulation_of_transcription,_DNA-dependent;_LOCATED_IN:_nucleus;_EXPRESSED_IN:_22_plant_structures;_EXPRESSED_DURING:_11_growth_stages;_CONTAINS_InterPro_DOMAIN/s:_Winged_helix-turn-helix_transcription_repressor…	LOC103942468	--	--	Molecular_Function:_DNA-binding_transcription_factor_activity_(GO:0003700);;_Cellular_Component:_nucleus_(GO:0005634);;_Cellular_Component:_host_cell_nucleus_(GO:0042025);;_Molecular_Function:_sequence-specific_DNA_binding_(GO:0043565);;_	K09419|0.0|pxb:103942468|K09419_heat_shock_transcription_factor._other_eukaryote_|_(RefSeq)_heat_stress_transcription_factor_A-5-like_	--	[K]	Transcription	HSF-type_DNA-binding	Heat_stress_transcription_factor_A-5_OS=Arabidopsis_thaliana_OX=3702_GN=HSFA5_PE=2_SV=1	K	Transcription	PREDICTED:_heat_stress_transcription_factor_A-5-like_[Pyrus_x_bretschneideri]	molecular_function:_transcription_regulator_activity_(GO:0140110);;_cellular_component:_intracellular_(GO:0005622);;_cellular_component:_cellular_anatomical_entity_(GO:0110165);;_molecular_function:_binding_(GO:0005488)
MD00G1118700	Chr00	25410129	25410668	(at1g63310_:_103.0)_unknown_protein;_BEST_Arabidopsis_thaliana_protein_match_is:_unknown_protein_(TAIR:AT2G20362.1);_Has_78_Blast_hits_to_77_proteins_in_11_species:_Archae_-_0;_Bacteria_-_0;_Metazoa_-_0;_Fungi_-_0;_Plants_-_78;_Viruses_-_0;_Other_Eukaryotes_-_0_(source:_NCBI_BLink)._&_(reliability:_206.0)_&__(original_description:_no_original_description)'	--	--	--	--	--	--	--	--	--	--	--	--	hypothetical_protein_D8674_012162_[Pyrus_ussuriensis_x_Pyrus_communis]	--
MD00G1118800	Chr00	25412021	25414070	(at3g30340_:_362.0)_nodulin_MtN21_/EamA-like_transporter_family_protein;_LOCATED_IN:_endomembrane_system,_membrane;_EXPRESSED_IN:_19_plant_structures;_EXPRESSED_DURING:_9_growth_stages;_CONTAINS_InterPro_DOMAIN/s:_Protein_of_unknown_function_DUF6,_transmembrane_(InterPro:IPR000620);_BEST_Arabidopsis_thaliana_protein_match_is:_nodulin_MtN21_/EamA-like_transporter_family_protein_(TAIR:AT4G01440.1);…	--	--	--	Cellular_Component:_integral_component_of_membrane_(GO:0016021);;_Molecular_Function:_transmembrane_transporter_activity_(GO:0022857);;_	K17500|2.06e-64|nta:107765414|K17500_integrin-linked_kinase-associated_serine/threonine_phosphatase_2C_[EC:3.1.3.16]_|_(RefSeq)_WAT1-related_protein_At3g18200-like_	--	--	--	EamA-like_transporter_family	WAT1-related_protein_At3g30340_OS=Arabidopsis_thaliana_OX=3702_GN=At3g30340_PE=2_SV=1	S	Function_unknown	WAT1-related_protein_[Pyrus_ussuriensis_x_Pyrus_communis]	cellular_component:_cellular_anatomical_entity_(GO:0110165);;_molecular_function:_transporter_activity_(GO:0005215)
MD00G1118900	Chr00	25422289	25423146	_no_hits_&_(original_description:_no_original_description)'	--	--	--	Molecular_Function:_DNA_binding_(GO:0003677);;_Molecular_Function:_DNA-binding_transcription_factor_activity_(GO:0003700);;_Cellular_Component:_nucleus_(GO:0005634);;_	K09286|2.56e-48|oeu:111381266|K09286_EREBP-like_factor_|_(RefSeq)_ethylene-responsive_transcription_factor_RAP2-12-like_	--	--	--	AP2_domain	Ethylene-responsive_transcription_factor_RAP2-11_OS=Arabidopsis_thaliana_OX=3702_GN=RAP2-11_PE=2_SV=1	K	Transcription	hypothetical_protein_D8674_012164_[Pyrus_ussuriensis_x_Pyrus_communis]	molecular_function:_binding_(GO:0005488);;_molecular_function:_transcription_regulator_activity_(GO:0140110);;_cellular_component:_intracellular_(GO:0005622);;_cellular_component:_cellular_anatomical_entity_(GO:0110165)
MD00G1124900	Chr00	26689026	26689745	(at3g01170_:_225.0)_Ribosomal_protein_L34e_superfamily_protein;_FUNCTIONS_IN:_structural_constituent_of_ribosome;_INVOLVED_IN:_translation;_LOCATED_IN:_ribosome,_intracellular,_chloroplast;_EXPRESSED_IN:_23_plant_structures;_EXPRESSED_DURING:_13_growth_stages;_CONTAINS_InterPro_DOMAIN/s:_Ribosomal_protein_L34e_(InterPro:IPR008195);_BEST_Arabidopsis_thaliana_protein_match_is:_Ribosomal_protein_L34…	LOC103951057	--	--	Cellular_Component:_integral_component_of_membrane_(GO:0016021);;_	--	--	--	--	--	Uncharacterized_protein_At5g19025_OS=Arabidopsis_thaliana_OX=3702_GN=At5g19025_PE=2_SV=3	S	Function_unknown	PREDICTED:_uncharacterized_protein_At5g19025-like_[Pyrus_x_bretschneideri]	cellular_component:_cellular_anatomical_entity_(GO:0110165)
MD00G1125100	Chr00	26696509	26699779	(at3g47500_:_293.0)_Dof-type_zinc_finger_domain-containing_protein,_identical_to_H-protein_promoter_binding_factor-2a_GI:3386546_from_(Arabidopsis_thaliana)._Interacts_with_LKP2_and_FKF1,_but_its_overexpression_does_not_change_flowering_time_under_short_or_long_day_conditions.;_cycling_DOF_factor_3_(CDF3);_CONTAINS_InterPro_DOMAIN/s:_Zinc_finger,_Dof-type_(InterPro:IPR003851);_BEST_Arabidopsis_th…	LOC103951056	--	--	Molecular_Function:_DNA_binding_(GO:0003677);;_Cellular_Component:_nucleus_(GO:0005634);;_Biological_Process:_regulation_of_transcription._DNA-templated_(GO:0006355);;_	K16222|2.27e-71|csat:104726841|K16222_Dof_zinc_finger_protein_DOF5.5_|_(RefSeq)_cyclic_dof_factor_1-like_	Circadian_rhythm_-_plant_(ko04712)	--	--	Dof_domain._zinc_finger	Cyclic_dof_factor_3_OS=Arabidopsis_thaliana_OX=3702_GN=CDF3_PE=1_SV=2	K	Transcription	PREDICTED:_cyclic_dof_factor_1-like_isoform_X2_[Pyrus_x_bretschneideri]	molecular_function:_binding_(GO:0005488);;_cellular_component:_intracellular_(GO:0005622);;_cellular_component:_cellular_anatomical_entity_(GO:0110165);;_biological_process:_biological_regulation_(GO:0065007)
MD00G1125200	Chr00	26707615	26708672	_no_hits_&_(original_description:_no_original_description)'	--	--	--	--	--	--	--	--	--	--	--	--	hypothetical_protein_DVH24_037098_[Malus_domestica]	--
MD00G1125300	Chr00	26712745	26713332	(at5g39670_:_152.0)_Calcium-binding_EF-hand_family_protein;_FUNCTIONS_IN:_calcium_ion_binding;_INVOLVED_IN:_biological_process_unknown;_LOCATED_IN:_cellular_component_unknown;_EXPRESSED_IN:_21_plant_structures;_EXPRESSED_DURING:_13_growth_stages;_CONTAINS_InterPro_DOMAIN/s:_EF-Hand_1,_calcium-binding_site_(InterPro:IPR018247),_EF-HAND_2_(InterPro:IPR018249),_EF-hand-like_domain_(InterPro:IPR01199…	LOC103404453	--	--	Molecular_Function:_calcium_ion_binding_(GO:0005509);;_	K02183|4.54e-135|mdm:103404453|K02183_calmodulin_|_(RefSeq)_probable_calcium-binding_protein_CML45_	MAPK_signaling_pathway_-_plant_(ko04016);;_Phosphatidylinositol_signaling_system_(ko04070);;_Plant-pathogen_interaction_(ko04626)	[T]	Signal_transduction_mechanisms	EF_hand	Probable_calcium-binding_protein_CML46_OS=Arabidopsis_thaliana_OX=3702_GN=CML46_PE=1_SV=1	T	Signal_transduction_mechanisms	probable_calcium-binding_protein_CML45_[Malus_domestica]	molecular_function:_binding_(GO:0005488)
MD00G1125400	Chr00	26716957	26718985	(at2g03090_:_333.0)_member_of_Alpha-Expansin_Gene_Family._Naming_convention_from_the_Expansin_Working_Group_(Kende_et_al,_2004._Plant_Mol_Bio).__Involved_in_the_formation_of_nematode-induced_syncytia_in_roots_of_Arabidopsis_thaliana.;_expansin_A15_(EXPA15);_INVOLVED_IN:_plant-type_cell_wall_modification_involved_in_multidimensional_cell_growth,_syncytium_formation,_unidimensional_cell_growth,_pla…	EXP8	--	--	Cellular_Component:_extracellular_region_(GO:0005576);;_Cellular_Component:_cell_wall_(GO:0005618);;_Biological_Process:_plant-type_cell_wall_organization_(GO:0009664);;_Cellular_Component:_integral_component_of_membrane_(GO:0016021);;_	K20628|3.49e-174|pmum:103330022|K20628_expansin_|_(RefSeq)_expansin-A15_	--	--	--	Expansin_C-terminal_domain	Expansin-A10_OS=Arabidopsis_thaliana_OX=3702_GN=EXPA10_PE=2_SV=1	S	Function_unknown	PREDICTED:_expansin-A10_isoform_X1_[Pyrus_x_bretschneideri]	cellular_component:_cellular_anatomical_entity_(GO:0110165);;_biological_process:_cellular_process_(GO:0009987)
MD00G1128400	Chr00	27398033	27399676	(at1g75660_:_704.0)_Encodes_a_protein_with_similarity_to_yeast_5'-3'exonucleases_and_can_functionally_complement_the_yeast_mutations._In_Arabidopsis_XRN3_acts_as_a_suppressor_of_posttranscriptional_gene_silencing._Mutants_accumulate_excised_miRNA_products_suggesting_that_XRN3_is_involved_in_degradation_of_these_products.;_5'-3'_exoribonuclease_3_(XRN3);_CONTAINS_InterPro_DOMAIN/s:_5'-3'_exoribonu…	LOC103963677	--	--	Molecular_Function:_nucleic_acid_binding_(GO:0003676);;_Molecular_Function:_5'-3'_exoribonuclease_activity_(GO:0004534);;_Cellular_Component:_nucleus_(GO:0005634);;_Biological_Process:_mRNA_processing_(GO:0006397);;_	K12619|4.31e-270|vvi:100253568|K12619_5'-3'_exoribonuclease_2_[EC:3.1.13.-]_|_(RefSeq)_5'-3'_exoribonuclease_3_	Ribosome_biogenesis_in_eukaryotes_(ko03008);;_RNA_degradation_(ko03018)	[LA]	Replication._recombination_and_repair;;_RNA_processing_and_modification	Xrn1_helical_domain	5'-3'_exoribonuclease_3_OS=Arabidopsis_thaliana_OX=3702_GN=XRN3_PE=1_SV=1	--	--	PREDICTED:_5'-3'_exoribonuclease_3-like_[Pyrus_x_bretschneideri]	molecular_function:_binding_(GO:0005488);;_molecular_function:_catalytic_activity_(GO:0003824);;_biological_process:_metabolic_process_(GO:0008152);;_biological_process:_cellular_process_(GO:0009987);;_cellular_component:_intracellular_(GO:0005622);;_cellular_component:_cellular_anatomical_entity_(GO:0110165)
MD00G1128500	Chr00	27399818	27402101	(at1g75660_:_704.0)_Encodes_a_protein_with_similarity_to_yeast_5'-3'exonucleases_and_can_functionally_complement_the_yeast_mutations._In_Arabidopsis_XRN3_acts_as_a_suppressor_of_posttranscriptional_gene_silencing._Mutants_accumulate_excised_miRNA_products_suggesting_that_XRN3_is_involved_in_degradation_of_these_products.;_5'-3'_exoribonuclease_3_(XRN3);_CONTAINS_InterPro_DOMAIN/s:_5'-3'_exoribonu…	LOC103963677	--	--	Molecular_Function:_nucleic_acid_binding_(GO:0003676);;_Molecular_Function:_5'-3'_exoribonuclease_activity_(GO:0004534);;_Cellular_Component:_nucleus_(GO:0005634);;_Biological_Process:_mRNA_processing_(GO:0006397);;_	K12619|4.31e-270|vvi:100253568|K12619_5'-3'_exoribonuclease_2_[EC:3.1.13.-]_|_(RefSeq)_5'-3'_exoribonuclease_3_	Ribosome_biogenesis_in_eukaryotes_(ko03008);;_RNA_degradation_(ko03018)	[LA]	Replication._recombination_and_repair;;_RNA_processing_and_modification	Xrn1_helical_domain	5'-3'_exoribonuclease_3_OS=Arabidopsis_thaliana_OX=3702_GN=XRN3_PE=1_SV=1	--	--	PREDICTED:_5'-3'_exoribonuclease_3-like_[Pyrus_x_bretschneideri]	molecular_function:_binding_(GO:0005488);;_molecular_function:_catalytic_activity_(GO:0003824);;_biological_process:_metabolic_process_(GO:0008152);;_biological_process:_cellular_process_(GO:0009987);;_cellular_component:_intracellular_(GO:0005622);;_cellular_component:_cellular_anatomical_entity_(GO:0110165)
MD00G1128800	Chr00	27419311	27420067	(at3g11660_:_162.0)_encodes_a_protein_whose_sequence_is_similar_to_tobacco_hairpin-induced_gene_(HIN1)_and_Arabidopsis_non-race_specific_disease_resistance_gene_(NDR1)._Expression_of_this_gene_is_induced_by_cucumber_mosaic_virus._Localization_of_the_gene_product_is_similar_to_that_of_NHL3_(plasma_membrane)_but_it_is_yet_inconclusive.;_NDR1/HIN1-like_1_(NHL1);_CONTAINS_InterPro_DOMAIN/s:_Late_embr…	LOC103943359	--	--	Cellular_Component:_integral_component_of_membrane_(GO:0016021);;_	--	--	--	--	Late_embryogenesis_abundant_protein	NDR1/HIN1-like_protein_26_OS=Arabidopsis_thaliana_OX=3702_GN=NHL26_PE=2_SV=1	S	Function_unknown	PREDICTED:_NDR1/HIN1-like_protein_12_[Pyrus_x_bretschneideri]	cellular_component:_cellular_anatomical_entity_(GO:0110165)
MD00G1129000	Chr00	27426110	27426820	(at3g11660_:_162.0)_encodes_a_protein_whose_sequence_is_similar_to_tobacco_hairpin-induced_gene_(HIN1)_and_Arabidopsis_non-race_specific_disease_resistance_gene_(NDR1)._Expression_of_this_gene_is_induced_by_cucumber_mosaic_virus._Localization_of_the_gene_product_is_similar_to_that_of_NHL3_(plasma_membrane)_but_it_is_yet_inconclusive.;_NDR1/HIN1-like_1_(NHL1);_CONTAINS_InterPro_DOMAIN/s:_Late_embr…	LOC103959285	--	--	Cellular_Component:_integral_component_of_membrane_(GO:0016021);;_	--	--	--	--	--	--	S	Function_unknown	PREDICTED:_protein_YLS9-like_[Pyrus_x_bretschneideri]	cellular_component:_cellular_anatomical_entity_(GO:0110165)
MD00G1129100	Chr00	27436792	27451617	(at3g44200_:_898.0)_Encodes_AtNek5,_a_member_of_the_NIMA-related_serine/threonine_kinases_(Neks)_that_have_been_linked_to_cell-cycle_regulation_in_fungi_and_mammals.__Plant_Neks_might_be_involved_in_plant_development_processes.Interacts_physically_with_plant_kinesins_ARK1_and_ARK2._Mutants_show_defects_in_root_epidermal_cell_morphology,_trichome_branching_and_other_epidermal_cell_abnormalities_su…	--	[T]	Signal_transduction_mechanisms	Molecular_Function:_protein_kinase_activity_(GO:0004672);;_Molecular_Function:_ATP_binding_(GO:0005524);;_	K08857|0.0|pxb:103963678|K08857_NIMA_(never_in_mitosis_gene_a)-related_kinase_1/4/5_[EC:2.7.11.1]_|_(RefSeq)_serine/threonine-protein_kinase_Nek5-like_	--	[R]	General_function_prediction_only	Protein_kinase_domain	Serine/threonine-protein_kinase_Nek5_OS=Arabidopsis_thaliana_OX=3702_GN=NEK5_PE=1_SV=1	T	Signal_transduction_mechanisms	serine/threonine-protein_kinase_Nek5-like_[Pyrus_ussuriensis_x_Pyrus_communis]	molecular_function:_catalytic_activity_(GO:0003824);;_biological_process:_metabolic_process_(GO:0008152);;_biological_process:_cellular_process_(GO:0009987);;_molecular_function:_binding_(GO:0005488)
MD00G1129800	Chr00	27865639	27867644	(at4g36520_:_238.0)_Chaperone_DnaJ-domain_superfamily_protein;_FUNCTIONS_IN:_heat_shock_protein_binding;_CONTAINS_InterPro_DOMAIN/s:_Heat_shock_protein_DnaJ,_N-terminal_(InterPro:IPR001623);_BEST_Arabidopsis_thaliana_protein_match_is:_Chaperone_DnaJ-domain_superfamily_protein_(TAIR:AT4G12770.2);_Has_187564_Blast_hits_to_104912_proteins_in_3501_species:_Archae_-_1251;_Bacteria_-_31029;_Metazoa_-_7…	LOC103939265	--	--	--	--	--	[R]	General_function_prediction_only	--	Auxilin-like_protein_1_OS=Arabidopsis_thaliana_OX=3702_GN=AUL1_PE=2_SV=2	S	Function_unknown	PREDICTED:_auxilin-like_protein_1_[Pyrus_x_bretschneideri]	--
MD00G1129900	Chr00	27896589	27898397	--	--	--	--	--	--	--	--	--	--	--	--	--	--	--
MD00G1130000	Chr00	27929214	27933812	(at1g78955_:_823.0)_camelliol_C_synthase_1_(CAMS1);_CONTAINS_InterPro_DOMAIN/s:_Terpenoid_cylases/protein_prenyltransferase_alpha-alpha_toroid_(InterPro:IPR008930),_Squalene_cyclase_(InterPro:IPR018333),_Prenyltransferase/squalene_oxidase_(InterPro:IPR001330);_BEST_Arabidopsis_thaliana_protein_match_is:_Terpenoid_cyclases_family_protein_(TAIR:AT1G78950.1);_Has_2110_Blast_hits_to_1948_proteins_in_…	--	[I]	Lipid_transport_and_metabolism	Molecular_Function:_lanosterol_synthase_activity_(GO:0000250);;_Cellular_Component:_lipid_droplet_(GO:0005811);;_Biological_Process:_triterpenoid_biosynthetic_process_(GO:0016104);;_Molecular_Function:_beta-amyrin_synthase_activity_(GO:0042300);;_	K01853|0.0|pxb:103967648|K01853_cycloartenol_synthase_[EC:5.4.99.8]_|_(RefSeq)_cycloartenol_synthase-like_	Steroid_biosynthesis_(ko00100)	[I]	Lipid_transport_and_metabolism	Squalene-hopene_cyclase_C-terminal_domain	Cycloartenol_synthase_OS=Betula_platyphylla_OX=78630_GN=CASBPX1_PE=1_SV=1	I	Lipid_transport_and_metabolism	hypothetical_protein_DVH24_000583_[Malus_domestica]	molecular_function:_catalytic_activity_(GO:0003824);;_cellular_component:_intracellular_(GO:0005622);;_cellular_component:_cellular_anatomical_entity_(GO:0110165);;_biological_process:_metabolic_process_(GO:0008152);;_biological_process:_cellular_process_(GO:0009987)
MD00G1131900	Chr00	28315306	28317197	(at2g45640_:_183.0)_Involved_in_the_regulation_of_salt__stress._Expression_of__AtSAP18_is_induced_by_NaCl,_cold,_drought,__ABA,_and_ethylene_treatment._AtSAP18_and_HDA19_associate_with__ERF3_and_ERF4_both_in_vitro_and_in_vivo.;_SIN3_associated_polypeptide_P18_(SAP18);_FUNCTIONS_IN:_protein_binding,_transcription_regulator_activity;_INVOLVED_IN:_response_to_salt_stress,_response_to_abscisic_acid_s…	--	--	--	Biological_Process:_response_to_acid_chemical_(GO:0001101);;_Cellular_Component:_cellular_component_(GO:0005575);;_Cellular_Component:_intracellular_(GO:0005622);;_Cellular_Component:_obsolete_cell_(GO:0005623);;_Cellular_Component:_nucleus_(GO:0005634);;_Cellular_Component:_nucleolus_(GO:0005730);;_Biological_Process:_response_to_stress_(GO:0006950);;_Biological_Process:_response_to_osmotic_stre…	K14324|1.33e-103|mdm:103444769|K14324_histone_deacetylase_complex_subunit_SAP18_|_(RefSeq)_histone_deacetylase_complex_subunit_SAP18_	RNA_transport_(ko03013);;_mRNA_surveillance_pathway_(ko03015)	[K]	Transcription	Sin3_associated_polypeptide_p18_(SAP18)	Histone_deacetylase_complex_subunit_SAP18_OS=Arabidopsis_thaliana_OX=3702_GN=At2g45640_PE=1_SV=1	K	Transcription	histone_deacetylase_complex_subunit_SAP18-like_[Pyrus_ussuriensis_x_Pyrus_communis]	biological_process:_response_to_stimulus_(GO:0050896);;_cellular_component:_intracellular_(GO:0005622);;_cellular_component:_cellular_anatomical_entity_(GO:0110165)
MD00G1132000	Chr00	28322619	28324933	(at1g74780_:_598.0)_Nodulin-like_/_Major_Facilitator_Superfamily_protein;_INVOLVED_IN:_transmembrane_transport;_LOCATED_IN:_endomembrane_system;_EXPRESSED_IN:_24_plant_structures;_EXPRESSED_DURING:_15_growth_stages;_CONTAINS_InterPro_DOMAIN/s:_Nodulin-like_(InterPro:IPR010658),_Major_facilitator_superfamily_MFS-1_(InterPro:IPR011701),_Major_facilitator_superfamily,_general_substrate_transporter_(…	LOC103958775	--	--	Cellular_Component:_integral_component_of_membrane_(GO:0016021);;_Molecular_Function:_transmembrane_transporter_activity_(GO:0022857);;_	--	--	--	--	Nodulin-like	--	S	Function_unknown	PREDICTED:_protein_NUCLEAR_FUSION_DEFECTIVE_4-like_[Pyrus_x_bretschneideri]	cellular_component:_cellular_anatomical_entity_(GO:0110165);;_molecular_function:_transporter_activity_(GO:0005215)
MD00G1133000	Chr00	28744676	28745239	(at1g80760_:_355.0)_Encodes_a_protein_with_boron_transporter_activity._It_helps_to_preferentially_direct_boron_to_young_developing_tissues_in_the_shoot,_such_as_immature_leaves,_under_low_boron_conditions._This_boron_channel_appears_to_be_impermeable_to_water,_unlike_the_closely_related_NIP5;1_boron_transporter._This_protein_also_allows_the_transport_of_glycerol,_urea,_and_formimide_but_not_large…	--	[G]	Carbohydrate_transport_and_metabolism	Molecular_Function:_channel_activity_(GO:0015267);;_Cellular_Component:_integral_component_of_membrane_(GO:0016021);;_	K09874|6.05e-202|mdm:103406473|K09874_aquaporin_NIP_|_(RefSeq)_aquaporin_NIP6-1-like_isoform_X2_	--	[G]	Carbohydrate_transport_and_metabolism	Major_intrinsic_protein	Aquaporin_NIP6-1_OS=Arabidopsis_thaliana_OX=3702_GN=NIP6-1_PE=1_SV=1	P	Inorganic_ion_transport_and_metabolism	aquaporin_NIP6-1-like_[Pyrus_ussuriensis_x_Pyrus_communis]	molecular_function:_transporter_activity_(GO:0005215);;_biological_process:_cellular_process_(GO:0009987);;_biological_process:_localization_(GO:0051179);;_cellular_component:_cellular_anatomical_entity_(GO:0110165)
MD00G1133100	Chr00	28750799	28751435	--	--	--	--	--	--	--	--	--	--	--	--	--	--	--
MD00G1136700	Chr00	29666170	29666917	(o82627|ssg1_antma_:_914.0)_Granule-bound_starch_synthase_1,_chloroplast_precursor_(EC_2.4.1.21)_(Granule-bound_starch_synthase_I)_(GBSS-I)_-_Antirrhinum_majus_(Garden_snapdragon)_&_(at1g32900_:_864.0)_UDP-Glycosyltransferase_superfamily_protein;_FUNCTIONS_IN:_protein_binding,_transferase_activity,_transferring_glycosyl_groups;_INVOLVED_IN:_biosynthetic_process,_glucan_biosynthetic_process;_LOCAT…	LOC103956358	[G]	Carbohydrate_transport_and_metabolism	Molecular_Function:_glycogen_(starch)_synthase_activity_(GO:0004373);;_Cellular_Component:_amyloplast_(GO:0009501);;_Cellular_Component:_chloroplast_(GO:0009507);;_Biological_Process:_starch_biosynthetic_process_(GO:0019252);;_	K13679|0.0|pxb:103956358|K13679_granule-bound_starch_synthase_[EC:2.4.1.242]_|_(RefSeq)_granule-bound_starch_synthase_1._chloroplastic/amyloplastic-like_	Starch_and_sucrose_metabolism_(ko00500)	--	--	Starch_synthase_catalytic_domain	Granule-bound_starch_synthase_1._chloroplastic/amyloplastic_OS=Antirrhinum_majus_OX=4151_GN=WAXY_PE=2_SV=1	H	Coenzyme_transport_and_metabolism	PREDICTED:_granule-bound_starch_synthase_1._chloroplastic/amyloplastic-like_[Pyrus_x_bretschneideri]	molecular_function:_catalytic_activity_(GO:0003824);;_cellular_component:_intracellular_(GO:0005622);;_cellular_component:_cellular_anatomical_entity_(GO:0110165);;_biological_process:_metabolic_process_(GO:0008152);;_biological_process:_cellular_process_(GO:0009987)
MD00G1136800	Chr00	29678437	29679909	(at2g01860_:_435.0)_EMBRYO_DEFECTIVE_975_(EMB975);_FUNCTIONS_IN:_molecular_function_unknown;_INVOLVED_IN:_biological_process_unknown;_LOCATED_IN:_chloroplast;_EXPRESSED_IN:_22_plant_structures;_EXPRESSED_DURING:_13_growth_stages;_CONTAINS_InterPro_DOMAIN/s:_Pentatricopeptide_repeat_(InterPro:IPR002885);_BEST_Arabidopsis_thaliana_protein_match_is:_LATERAL_ORGAN_JUNCTION_(TAIR:AT2G39230.1);_Has_353…	LOC103952903	--	--	Molecular_Function:_molecular_function_(GO:0003674);;_Molecular_Function:_nucleic_acid_binding_(GO:0003676);;_Molecular_Function:_RNA_binding_(GO:0003723);;_Molecular_Function:_catalytic_activity_(GO:0003824);;_Molecular_Function:_nuclease_activity_(GO:0004518);;_Molecular_Function:_endonuclease_activity_(GO:0004519);;_Molecular_Function:_binding_(GO:0005488);;_Cellular_Component:_cellular_compon…	--	--	[R]	General_function_prediction_only	PPR_repeat_family	Pentatricopeptide_repeat-containing_protein_At2g01860_OS=Arabidopsis_thaliana_OX=3702_GN=EMB975_PE=2_SV=1	S	Function_unknown	PREDICTED:_pentatricopeptide_repeat-containing_protein_At2g01860_[Pyrus_x_bretschneideri]	molecular_function:_binding_(GO:0005488);;_molecular_function:_catalytic_activity_(GO:0003824);;_biological_process:_metabolic_process_(GO:0008152);;_biological_process:_cellular_process_(GO:0009987);;_cellular_component:_intracellular_(GO:0005622);;_cellular_component:_cellular_anatomical_entity_(GO:0110165)
MD00G1137500	Chr00	29811937	29818247	(q9fy06|ppf1_pea_:_529.0)_Inner_membrane_protein_PPF-1,_chloroplast_precursor_(Post-floral-specific_protein_1)_-_Pisum_sativum_(Garden_pea)_&_(at2g28800_:_505.0)_member_of_Chloroplast_membrane_protein_ALBINO3_family._Similar_to_pea_PPF1_and_may_play_a_role_in_plant_senescence.;_ALBINO_3_(ALB3);_CONTAINS_InterPro_DOMAIN/s:_Membrane_insertion_protein,_OxaA/YidC_(InterPro:IPR001708),_Membrane_insert…	LOC103944943	[M]	Cell_wall/membrane/envelope_biogenesis	Cellular_Component:_integral_component_of_membrane_(GO:0016021);;_Molecular_Function:_membrane_insertase_activity_(GO:0032977);;_	K03217|2.47e-310|pxb:103944943|K03217_YidC/Oxa1_family_membrane_protein_insertase_|_(RefSeq)_inner_membrane_protein_PPF-1._chloroplastic-like_	Protein_export_(ko03060)	[OU]	Posttranslational_modification._protein_turnover._chaperones;;_Intracellular_trafficking._secretion._and_vesicular_transport	60Kd_inner_membrane_protein	Inner_membrane_protein_PPF-1._chloroplastic_OS=Pisum_sativum_OX=3888_GN=PPF-1_PE=2_SV=2	--	--	PREDICTED:_inner_membrane_protein_PPF-1._chloroplastic-like_[Pyrus_x_bretschneideri]	cellular_component:_cellular_anatomical_entity_(GO:0110165);;_molecular_function:_molecular_carrier_activity_(GO:0140104)
MD00G1137700	Chr00	29833805	29834669	(at2g28790_:_350.0)_Pathogenesis-related_thaumatin_superfamily_protein;_CONTAINS_InterPro_DOMAIN/s:_Thaumatin,_pathogenesis-related_(InterPro:IPR001938);_BEST_Arabidopsis_thaliana_protein_match_is:_Pathogenesis-related_thaumatin_superfamily_protein_(TAIR:AT1G75800.1);_Has_1542_Blast_hits_to_1521_proteins_in_166_species:_Archae_-_0;_Bacteria_-_19;_Metazoa_-_54;_Fungi_-_86;_Plants_-_1377;_Viruses_-…	LOC103421255	--	--	--	K12173|7.50e-34|gmx:100794341|K12173_BRCA1-A_complex_subunit_BRE_|_(RefSeq)_BRISC_and_BRCA1-A_complex_member_2_	Homologous_recombination_(ko03440)	--	--	Thaumatin_family	Osmotin-like_protein_OS=Solanum_lycopersicum_OX=4081_PE=1_SV=1	T	Signal_transduction_mechanisms	osmotin-like_protein_[Malus_domestica]	--
MD00G1137800	Chr00	29840025	29844393	(at5g59300_:_277.0)_ubiquitin_conjugating_enzyme_E2;_ubiquitin_carrier_protein_7_(UBC7);_CONTAINS_InterPro_DOMAIN/s:_Ubiquitin-conjugating_enzyme/RWD-like_(InterPro:IPR016135),_Ubiquitin-conjugating_enzyme,_E2_(InterPro:IPR000608);_BEST_Arabidopsis_thaliana_protein_match_is:_ubiquitin-conjugating_enzyme_13_(TAIR:AT3G46460.1);_Has_30201_Blast_hits_to_17322_proteins_in_780_species:_Archae_-_12;_Bac…	LOC103421245	--	--	Molecular_Function:_ATP_binding_(GO:0005524);;_Molecular_Function:_transferase_activity_(GO:0016740);;_	K10575|1.63e-121|mdm:103421245|K10575_ubiquitin-conjugating_enzyme_E2_G1_[EC:2.3.2.23]_|_(RefSeq)_ubiquitin-conjugating_enzyme_E2_7_	Ubiquitin_mediated_proteolysis_(ko04120);;_Protein_processing_in_endoplasmic_reticulum_(ko04141)	[O]	Posttranslational_modification._protein_turnover._chaperones	Ubiquitin-conjugating_enzyme	Ubiquitin-conjugating_enzyme_E2_7_OS=Arabidopsis_thaliana_OX=3702_GN=UBC7_PE=1_SV=1	O	Posttranslational_modification._protein_turnover._chaperones	ubiquitin-conjugating_enzyme_E2_7_[Malus_domestica]	molecular_function:_binding_(GO:0005488);;_molecular_function:_catalytic_activity_(GO:0003824)
MD00G1137900	Chr00	29847970	29849418	(at4g00870_:_136.0)_basic_helix-loop-helix_(bHLH)_DNA-binding_superfamily_protein;_FUNCTIONS_IN:_DNA_binding,_sequence-specific_DNA_binding_transcription_factor_activity;_INVOLVED_IN:_regulation_of_transcription;_LOCATED_IN:_nucleus;_EXPRESSED_IN:_9_plant_structures;_EXPRESSED_DURING:_6_growth_stages;_CONTAINS_InterPro_DOMAIN/s:_Helix-loop-helix_DNA-binding_domain_(InterPro:IPR001092),_Helix-loop…	LOC114823119	--	--	Molecular_Function:_protein_dimerization_activity_(GO:0046983);;_	K13422|5.93e-57|mesc:110608249|K13422_transcription_factor_MYC2_|_(RefSeq)_transcription_factor_MYC3-like_	MAPK_signaling_pathway_-_plant_(ko04016);;_Plant_hormone_signal_transduction_(ko04075)	--	--	bHLH-MYC_and_R2R3-MYB_transcription_factors_N-terminal	Transcription_factor_bHLH14_OS=Arabidopsis_thaliana_OX=3702_GN=BHLH14_PE=1_SV=1	K	Transcription	transcription_factor_MYC3-like_[Malus_domestica]	molecular_function:_binding_(GO:0005488)
MD00G1138500	Chr00	30021455	30023352	(p37117|c71a4_solme_:_518.0)_Cytochrome_P450_71A4_(EC_1.14.-.-)_(CYPLXXIA4)_(P-450EG2)_-_Solanum_melongena_(Eggplant)_(Aubergine)_&_(at3g48270_:_496.0)_putative_cytochrome_P450;_"cytochrome_P450,_family_71,_subfamily_A,_polypeptide_26"_(CYP71A26);_FUNCTIONS_IN:_electron_carrier_activity,_monooxygenase_activity,_iron_ion_binding,_oxygen_binding,_heme_binding;_INVOLVED_IN:_oxidation_reduction;_CONT…	LOC103936796	[QV]	Secondary_metabolites_biosynthesis._transport_and_catabolism;;_Defense_mechanisms	Molecular_Function:_monooxygenase_activity_(GO:0004497);;_Molecular_Function:_iron_ion_binding_(GO:0005506);;_Cellular_Component:_integral_component_of_membrane_(GO:0016021);;_Molecular_Function:_oxidoreductase_activity._acting_on_paired_donors._with_incorporation_or_reduction_of_molecular_oxygen_(GO:0016705);;_Molecular_Function:_heme_binding_(GO:0020037);;_	K23806|1.08e-148|vvi:100246293|K23806_alpha-guaiene_2-oxidase_|_(RefSeq)_premnaspirodiene_oxygenase-like_	--	[Q]	Secondary_metabolites_biosynthesis._transport_and_catabolism	Cytochrome_P450	Premnaspirodiene_oxygenase_OS=Hyoscyamus_muticus_OX=35626_GN=CYP71D55_PE=1_SV=1	Q	Secondary_metabolites_biosynthesis._transport_and_catabolism	PREDICTED:_premnaspirodiene_oxygenase-like._partial_[Pyrus_x_bretschneideri]	molecular_function:_catalytic_activity_(GO:0003824);;_biological_process:_metabolic_process_(GO:0008152);;_molecular_function:_binding_(GO:0005488);;_cellular_component:_cellular_anatomical_entity_(GO:0110165)
MD00G1138600	Chr00	30033617	30035867	(p37117|c71a4_solme_:_518.0)_Cytochrome_P450_71A4_(EC_1.14.-.-)_(CYPLXXIA4)_(P-450EG2)_-_Solanum_melongena_(Eggplant)_(Aubergine)_&_(at3g48270_:_496.0)_putative_cytochrome_P450;_"cytochrome_P450,_family_71,_subfamily_A,_polypeptide_26"_(CYP71A26);_FUNCTIONS_IN:_electron_carrier_activity,_monooxygenase_activity,_iron_ion_binding,_oxygen_binding,_heme_binding;_INVOLVED_IN:_oxidation_reduction;_CONT…	LOC103936796	[QV]	Secondary_metabolites_biosynthesis._transport_and_catabolism;;_Defense_mechanisms	Molecular_Function:_monooxygenase_activity_(GO:0004497);;_Molecular_Function:_iron_ion_binding_(GO:0005506);;_Cellular_Component:_integral_component_of_membrane_(GO:0016021);;_Molecular_Function:_oxidoreductase_activity._acting_on_paired_donors._with_incorporation_or_reduction_of_molecular_oxygen_(GO:0016705);;_Molecular_Function:_heme_binding_(GO:0020037);;_	K23806|1.08e-148|vvi:100246293|K23806_alpha-guaiene_2-oxidase_|_(RefSeq)_premnaspirodiene_oxygenase-like_	--	[Q]	Secondary_metabolites_biosynthesis._transport_and_catabolism	Cytochrome_P450	Premnaspirodiene_oxygenase_OS=Hyoscyamus_muticus_OX=35626_GN=CYP71D55_PE=1_SV=1	Q	Secondary_metabolites_biosynthesis._transport_and_catabolism	PREDICTED:_premnaspirodiene_oxygenase-like._partial_[Pyrus_x_bretschneideri]	molecular_function:_catalytic_activity_(GO:0003824);;_biological_process:_metabolic_process_(GO:0008152);;_molecular_function:_binding_(GO:0005488);;_cellular_component:_cellular_anatomical_entity_(GO:0110165)
MD00G1138700	Chr00	30039191	30041563	(p37117|c71a4_solme_:_518.0)_Cytochrome_P450_71A4_(EC_1.14.-.-)_(CYPLXXIA4)_(P-450EG2)_-_Solanum_melongena_(Eggplant)_(Aubergine)_&_(at3g48270_:_496.0)_putative_cytochrome_P450;_"cytochrome_P450,_family_71,_subfamily_A,_polypeptide_26"_(CYP71A26);_FUNCTIONS_IN:_electron_carrier_activity,_monooxygenase_activity,_iron_ion_binding,_oxygen_binding,_heme_binding;_INVOLVED_IN:_oxidation_reduction;_CONT…	LOC103936796	[QV]	Secondary_metabolites_biosynthesis._transport_and_catabolism;;_Defense_mechanisms	Molecular_Function:_monooxygenase_activity_(GO:0004497);;_Molecular_Function:_iron_ion_binding_(GO:0005506);;_Cellular_Component:_integral_component_of_membrane_(GO:0016021);;_Molecular_Function:_oxidoreductase_activity._acting_on_paired_donors._with_incorporation_or_reduction_of_molecular_oxygen_(GO:0016705);;_Molecular_Function:_heme_binding_(GO:0020037);;_	K23806|1.08e-148|vvi:100246293|K23806_alpha-guaiene_2-oxidase_|_(RefSeq)_premnaspirodiene_oxygenase-like_	--	[Q]	Secondary_metabolites_biosynthesis._transport_and_catabolism	Cytochrome_P450	Premnaspirodiene_oxygenase_OS=Hyoscyamus_muticus_OX=35626_GN=CYP71D55_PE=1_SV=1	Q	Secondary_metabolites_biosynthesis._transport_and_catabolism	PREDICTED:_premnaspirodiene_oxygenase-like._partial_[Pyrus_x_bretschneideri]	molecular_function:_catalytic_activity_(GO:0003824);;_biological_process:_metabolic_process_(GO:0008152);;_molecular_function:_binding_(GO:0005488);;_cellular_component:_cellular_anatomical_entity_(GO:0110165)
MD00G1139000	Chr00	30046253	30047309	(p49730|rir2_tobac_:_594.0)_Ribonucleoside-diphosphate_reductase_small_chain_(EC_1.17.4.1)_(Ribonucleotide_reductase_small_subunit)_(Ribonucleoside-diphosphate_reductase_R2_subunit)_-_Nicotiana_tabacum_(Common_tobacco)_&_(at3g27060_:_569.0)_Encodes_one_of_the_3_ribonucleotide_reductase_(RNR)_small_subunit_genes._TSO2_transcription_occurs_predominantly_at_the_S-phase_of_the_cell_cycle_and_its_expr…	LOC103432016	[F]	Nucleotide_transport_and_metabolism	Biological_Process:_deoxyribonucleotide_biosynthetic_process_(GO:0009263);;_Molecular_Function:_oxidoreductase_activity_(GO:0016491);;_	K10808|1.97e-245|mdm:103432016|K10808_ribonucleoside-diphosphate_reductase_subunit_M2_[EC:1.17.4.1]_|_(RefSeq)_ribonucleoside-diphosphate_reductase_small_chain_	Purine_metabolism_(ko00230);;_Pyrimidine_metabolism_(ko00240);;_Glutathione_metabolism_(ko00480)	[F]	Nucleotide_transport_and_metabolism	Ribonucleotide_reductase._small_chain	Ribonucleoside-diphosphate_reductase_small_chain_OS=Nicotiana_tabacum_OX=4097_PE=2_SV=1	F	Nucleotide_transport_and_metabolism	ribonucleoside-diphosphate_reductase_small_chain_[Malus_domestica]	biological_process:_metabolic_process_(GO:0008152);;_biological_process:_cellular_process_(GO:0009987);;_molecular_function:_catalytic_activity_(GO:0003824)
MD00G1139200	Chr00	30054826	30055541	(p92792|tom20_soltu_:_268.0)_Mitochondrial_import_receptor_subunit_TOM20_(Translocase_of_outer_membrane_20_kDa_subunit)_-_Solanum_tuberosum_(Potato)_&_(at1g27390_:_220.0)_Form_of_TOM20,_which_is_a_component_of_the_TOM_complex,_involved_in_transport_of_nuclear-encoded_mitochondrial_proteins;_translocase_outer_membrane_20-2_(TOM20-2);_FUNCTIONS_IN:_P-P-bond-hydrolysis-driven_protein_transmembrane_t…	--	--	--	Cellular_Component:_mitochondrial_outer_membrane_translocase_complex_(GO:0005742);;_Cellular_Component:_integral_component_of_membrane_(GO:0016021);;_Biological_Process:_protein_insertion_into_mitochondrial_outer_membrane_(GO:0045040);;_	--	--	--	--	Plant_specific_mitochondrial_import_receptor_subunit_TOM20	Mitochondrial_import_receptor_subunit_TOM20_OS=Solanum_tuberosum_OX=4113_GN=TOM20_PE=1_SV=1	U	Intracellular_trafficking._secretion._and_vesicular_transport	mitochondrial_import_receptor_subunit_TOM20-like_[Pyrus_ussuriensis_x_Pyrus_communis]	cellular_component:_intracellular_(GO:0005622);;_cellular_component:_protein-containing_complex_(GO:0032991);;_cellular_component:_cellular_anatomical_entity_(GO:0110165);;_biological_process:_cellular_process_(GO:0009987);;_biological_process:_localization_(GO:0051179)
MD00G1145100	Chr00	31748118	31750305	(at2g44160_:_1040.0)_methylenetetrahydrofolate_reductase_MTHFR2_mRNA,_complete;_methylenetetrahydrofolate_reductase_2_(MTHFR2);_FUNCTIONS_IN:_methylenetetrahydrofolate_reductase_(NADPH)_activity;_INVOLVED_IN:_oxidation_reduction,_methionine_metabolic_process;_EXPRESSED_IN:_male_gametophyte,_guard_cell,_cultured_cell,_leaf;_EXPRESSED_DURING:_L_mature_pollen_stage,_M_germinated_pollen_stage;_CONTAI…	--	[E]	Amino_acid_transport_and_metabolism	Molecular_Function:_methylenetetrahydrofolate_reductase_(NAD(P)H)_activity_(GO:0004489);;_Biological_Process:_methionine_metabolic_process_(GO:0006555);;_Biological_Process:_tetrahydrofolate_interconversion_(GO:0035999);;_	K00297|0.0|mdm:103426685|K00297_methylenetetrahydrofolate_reductase_(NADPH)_[EC:1.5.1.20]_|_(RefSeq)_methylenetetrahydrofolate_reductase_2-like_	One_carbon_pool_by_folate_(ko00670);;_Carbon_metabolism_(ko01200)	[E]	Amino_acid_transport_and_metabolism	Methylenetetrahydrofolate_reductase	Methylenetetrahydrofolate_reductase_2_OS=Arabidopsis_thaliana_OX=3702_GN=MTHFR2_PE=1_SV=2	E	Amino_acid_transport_and_metabolism	methylenetetrahydrofolate_reductase_2-like_[Pyrus_ussuriensis_x_Pyrus_communis]	molecular_function:_catalytic_activity_(GO:0003824);;_biological_process:_metabolic_process_(GO:0008152);;_biological_process:_cellular_process_(GO:0009987)
MD00G1145200	Chr00	31766072	31769520	(at2g44480_:_551.0)_beta_glucosidase_17_(BGLU17);_FUNCTIONS_IN:_cation_binding,_hydrolase_activity,_hydrolyzing_O-glycosyl_compounds,_catalytic_activity;_INVOLVED_IN:_carbohydrate_metabolic_process;_EXPRESSED_IN:_stem,_hypocotyl,_sepal,_male_gametophyte,_root;_EXPRESSED_DURING:_4_anthesis;_CONTAINS_InterPro_DOMAIN/s:_Glycoside_hydrolase,_family_1_(InterPro:IPR001360),_Glycoside_hydrolase,_catalyt…	LOC103967837	[G]	Carbohydrate_transport_and_metabolism	Molecular_Function:_hydrolase_activity._hydrolyzing_O-glycosyl_compounds_(GO:0004553);;_Biological_Process:_carbohydrate_metabolic_process_(GO:0005975);;_	K13032|3.24e-280|pper:18773049|K13032_prunasin_beta-glucosidase_[EC:3.2.1.118]_|_(RefSeq)_beta-glucosidase_12_	Cyanoamino_acid_metabolism_(ko00460)	[G]	Carbohydrate_transport_and_metabolism	Glycosyl_hydrolase_family_1	Beta-glucosidase_12_OS=Oryza_sativa_subsp._indica_OX=39946_GN=BGLU12_PE=3_SV=1	G	Carbohydrate_transport_and_metabolism	PREDICTED:_beta-glucosidase_12-like_[Pyrus_x_bretschneideri]	molecular_function:_catalytic_activity_(GO:0003824);;_biological_process:_metabolic_process_(GO:0008152)
MD00G1145300	Chr00	31807528	31810835	(at2g44480_:_551.0)_beta_glucosidase_17_(BGLU17);_FUNCTIONS_IN:_cation_binding,_hydrolase_activity,_hydrolyzing_O-glycosyl_compounds,_catalytic_activity;_INVOLVED_IN:_carbohydrate_metabolic_process;_EXPRESSED_IN:_stem,_hypocotyl,_sepal,_male_gametophyte,_root;_EXPRESSED_DURING:_4_anthesis;_CONTAINS_InterPro_DOMAIN/s:_Glycoside_hydrolase,_family_1_(InterPro:IPR001360),_Glycoside_hydrolase,_catalyt…	LOC103967837	[G]	Carbohydrate_transport_and_metabolism	Molecular_Function:_hydrolase_activity._hydrolyzing_O-glycosyl_compounds_(GO:0004553);;_Biological_Process:_carbohydrate_metabolic_process_(GO:0005975);;_	K13032|3.24e-280|pper:18773049|K13032_prunasin_beta-glucosidase_[EC:3.2.1.118]_|_(RefSeq)_beta-glucosidase_12_	Cyanoamino_acid_metabolism_(ko00460)	[G]	Carbohydrate_transport_and_metabolism	Glycosyl_hydrolase_family_1	Beta-glucosidase_12_OS=Oryza_sativa_subsp._indica_OX=39946_GN=BGLU12_PE=3_SV=1	G	Carbohydrate_transport_and_metabolism	PREDICTED:_beta-glucosidase_12-like_[Pyrus_x_bretschneideri]	molecular_function:_catalytic_activity_(GO:0003824);;_biological_process:_metabolic_process_(GO:0008152)
MD00G1146800	Chr00	32123562	32127403	(at1g71810_:_826.0)_Protein_kinase_superfamily_protein;_FUNCTIONS_IN:_protein_kinase_activity,_ATP_binding;_INVOLVED_IN:_protein_amino_acid_phosphorylation;_LOCATED_IN:_chloroplast,_plastoglobule;_EXPRESSED_IN:_22_plant_structures;_EXPRESSED_DURING:_14_growth_stages;_CONTAINS_InterPro_DOMAIN/s:_ABC-1_(InterPro:IPR004147),_Protein_kinase,_catalytic_domain_(InterPro:IPR000719),_Protein_kinase-like_…	LOC103961789	[HT]	Coenzyme_transport_and_metabolism;;_Signal_transduction_mechanisms	Molecular_Function:_protein_kinase_activity_(GO:0004672);;_Molecular_Function:_ATP_binding_(GO:0005524);;_	K08869|7.99e-250|pxb:103961789|K08869_aarF_domain-containing_kinase_|_(RefSeq)_uncharacterized_aarF_domain-containing_protein_kinase_At1g79600._chloroplastic_	--	[R]	General_function_prediction_only	--	Protein_ACTIVITY_OF_BC1_COMPLEX_KINASE_3._chloroplastic_OS=Arabidopsis_thaliana_OX=3702_GN=ABC1K3_PE=1_SV=1	S	Function_unknown	PREDICTED:_uncharacterized_aarF_domain-containing_protein_kinase_At1g79600._chloroplastic_[Pyrus_x_bretschneideri]	molecular_function:_catalytic_activity_(GO:0003824);;_biological_process:_metabolic_process_(GO:0008152);;_biological_process:_cellular_process_(GO:0009987);;_molecular_function:_binding_(GO:0005488)
MD00G1146900	Chr00	32152762	32158579	(at5g44030_:_1628.0)_Encodes_a_cellulose_synthase_involved_in_secondary_cell_wall_biosynthesis._Confers_resistance_towards_bacterial_and_fungal_pathogens,_independent_of_salicylic_acid,_ethylene_and_jasmonate_signaling.;_cellulose_synthase_A4_(CESA4);_FUNCTIONS_IN:_cellulose_synthase_activity,_transferase_activity,_transferring_glycosyl_groups;_INVOLVED_IN:_cellulose_biosynthetic_process,_plant-t…	LOC103961795	[N]	Cell_motility	Cellular_Component:_plasma_membrane_(GO:0005886);;_Cellular_Component:_integral_component_of_membrane_(GO:0016021);;_Molecular_Function:_cellulose_synthase_(UDP-forming)_activity_(GO:0016760);;_Biological_Process:_cellulose_biosynthetic_process_(GO:0030244);;_Molecular_Function:_metal_ion_binding_(GO:0046872);;_Biological_Process:_cell_wall_organization_(GO:0071555);;_	K10999|0.0|pxb:103961795|K10999_cellulose_synthase_A_[EC:2.4.1.12]_|_(RefSeq)_LOW_QUALITY_PROTEIN:_probable_cellulose_synthase_A_catalytic_subunit_5_[UDP-forming]_	--	--	--	Cellulose_synthase	Probable_cellulose_synthase_A_catalytic_subunit_5_[UDP-forming]_OS=Oryza_sativa_subsp._indica_OX=39946_GN=CESA5_PE=3_SV=1	G	Carbohydrate_transport_and_metabolism	PREDICTED:_LOW_QUALITY_PROTEIN:_probable_cellulose_synthase_A_catalytic_subunit_5_[UDP-forming]_[Pyrus_x_bretschneideri]	cellular_component:_cellular_anatomical_entity_(GO:0110165);;_molecular_function:_catalytic_activity_(GO:0003824);;_biological_process:_metabolic_process_(GO:0008152);;_biological_process:_cellular_process_(GO:0009987);;_molecular_function:_binding_(GO:0005488)
MD00G1147000	Chr00	32160297	32163741	(at1g76660_:_469.0)_FUNCTIONS_IN:_molecular_function_unknown;_INVOLVED_IN:_biological_process_unknown;_LOCATED_IN:_plasma_membrane;_EXPRESSED_IN:_22_plant_structures;_EXPRESSED_DURING:_13_growth_stages;_BEST_Arabidopsis_thaliana_protein_match_is:_hydroxyproline-rich_glycoprotein_family_protein_(TAIR:AT5G52430.1);_Has_353_Blast_hits_to_231_proteins_in_60_species:_Archae_-_0;_Bacteria_-_6;_Metazoa_…	LOC103961796	--	--	Cellular_Component:_cellular_component_(GO:0005575);;_Cellular_Component:_obsolete_cell_(GO:0005623);;_Cellular_Component:_plasma_membrane_(GO:0005886);;_Cellular_Component:_membrane_(GO:0016020);;_Cellular_Component:_obsolete_cell_part_(GO:0044464);;_Cellular_Component:_cell_periphery_(GO:0071944);;_	--	--	--	--	--	Uncharacterized_protein_At1g76660_OS=Arabidopsis_thaliana_OX=3702_GN=At1g76660_PE=2_SV=1	S	Function_unknown	PREDICTED:_uncharacterized_protein_At1g76660-like_[Pyrus_x_bretschneideri]	cellular_component:_cellular_anatomical_entity_(GO:0110165)
MD00G1147100	Chr00	32181535	32184102	(at1g08980_:_503.0)_Encodes_an_enzyme_with_similarity_to_bacterial_acylamidohydrolases_and_exhibits_indole-3-acetamide_amidohydrolase_activity_in_vitro.__This_enzyme_may_be_involved_in_the_in_vivo_biosynthesis_of_indole-acetic_acid_from_indole-3-acetamide,_a_native_metabolite_of_A._thaliana._It_appears_to_exist_as_a_monomer.;_amidase_1_(AMI1);_FUNCTIONS_IN:_amidase_activity,_hydrolase_activity,_a…	LOC103941917	[J]	Translation._ribosomal_structure_and_biogenesis	Molecular_Function:_molecular_function_(GO:0003674);;_Molecular_Function:_catalytic_activity_(GO:0003824);;_Molecular_Function:_amidase_activity_(GO:0004040);;_Cellular_Component:_cellular_component_(GO:0005575);;_Cellular_Component:_intracellular_(GO:0005622);;_Cellular_Component:_obsolete_cell_(GO:0005623);;_Cellular_Component:_nucleus_(GO:0005634);;_Cellular_Component:_nucleoplasm_(GO:0005654)…	K01426|7.00e-306|pxb:103941917|K01426_amidase_[EC:3.5.1.4]_|_(RefSeq)_amidase_1-like_	Arginine_and_proline_metabolism_(ko00330);;_Phenylalanine_metabolism_(ko00360);;_Tryptophan_metabolism_(ko00380)	[J]	Translation._ribosomal_structure_and_biogenesis	Amidase	Amidase_1_OS=Arabidopsis_thaliana_OX=3702_GN=AMI1_PE=1_SV=1	J	Translation._ribosomal_structure_and_biogenesis	PREDICTED:_amidase_1-like_[Pyrus_x_bretschneideri]	molecular_function:_catalytic_activity_(GO:0003824);;_cellular_component:_intracellular_(GO:0005622);;_cellular_component:_cellular_anatomical_entity_(GO:0110165);;_biological_process:_metabolic_process_(GO:0008152);;_biological_process:_cellular_process_(GO:0009987);;_biological_process:_biological_regulation_(GO:0065007)
MD00G1147200	Chr00	32185000	32188320	(at1g08980_:_503.0)_Encodes_an_enzyme_with_similarity_to_bacterial_acylamidohydrolases_and_exhibits_indole-3-acetamide_amidohydrolase_activity_in_vitro.__This_enzyme_may_be_involved_in_the_in_vivo_biosynthesis_of_indole-acetic_acid_from_indole-3-acetamide,_a_native_metabolite_of_A._thaliana._It_appears_to_exist_as_a_monomer.;_amidase_1_(AMI1);_FUNCTIONS_IN:_amidase_activity,_hydrolase_activity,_a…	LOC103941918	[J]	Translation._ribosomal_structure_and_biogenesis	Molecular_Function:_molecular_function_(GO:0003674);;_Molecular_Function:_catalytic_activity_(GO:0003824);;_Molecular_Function:_amidase_activity_(GO:0004040);;_Cellular_Component:_cellular_component_(GO:0005575);;_Cellular_Component:_intracellular_(GO:0005622);;_Cellular_Component:_obsolete_cell_(GO:0005623);;_Cellular_Component:_nucleus_(GO:0005634);;_Cellular_Component:_nucleoplasm_(GO:0005654)…	K01426|4.22e-307|pxb:103941918|K01426_amidase_[EC:3.5.1.4]_|_(RefSeq)_amidase_1-like_	Arginine_and_proline_metabolism_(ko00330);;_Phenylalanine_metabolism_(ko00360);;_Tryptophan_metabolism_(ko00380)	[J]	Translation._ribosomal_structure_and_biogenesis	Amidase	Amidase_1_OS=Arabidopsis_thaliana_OX=3702_GN=AMI1_PE=1_SV=1	J	Translation._ribosomal_structure_and_biogenesis	PREDICTED:_amidase_1-like_[Pyrus_x_bretschneideri]	molecular_function:_catalytic_activity_(GO:0003824);;_cellular_component:_intracellular_(GO:0005622);;_cellular_component:_cellular_anatomical_entity_(GO:0110165);;_biological_process:_metabolic_process_(GO:0008152);;_biological_process:_cellular_process_(GO:0009987);;_biological_process:_biological_regulation_(GO:0065007)
MD00G1148800	Chr00	32797441	32799835	(at3g04460_:_580.0)_RING_finger_protein_involved_in_peroxisome_biogenesis.__Also_involved_in_peroxisomal_import_of_nitric_oxide_synthase.;_peroxin-12_(PEX12);_FUNCTIONS_IN:_zinc_ion_binding;_INVOLVED_IN:_protein_import_into_peroxisome_matrix,_fatty_acid_beta-oxidation,_peroxisome_organization,_embryonic_morphogenesis;_LOCATED_IN:_peroxisomal_membrane,_peroxisome;_EXPRESSED_IN:_22_plant_structures…	--	--	--	Cellular_Component:_integral_component_of_peroxisomal_membrane_(GO:0005779);;_Biological_Process:_protein_targeting_to_peroxisome_(GO:0006625);;_Molecular_Function:_protein_C-terminus_binding_(GO:0008022);;_Molecular_Function:_zinc_ion_binding_(GO:0008270);;_	K13345|1.15e-252|pxb:103935693|K13345_peroxin-12_|_(RefSeq)_peroxisome_biogenesis_protein_12_	Peroxisome_(ko04146)	[O]	Posttranslational_modification._protein_turnover._chaperones	Pex2_/_Pex12_amino_terminal_region	Peroxisome_biogenesis_protein_12_OS=Arabidopsis_thaliana_OX=3702_GN=PEX12_PE=1_SV=2	O	Posttranslational_modification._protein_turnover._chaperones	hypothetical_protein_DVH24_030403._partial_[Malus_domestica]	cellular_component:_intracellular_(GO:0005622);;_cellular_component:_cellular_anatomical_entity_(GO:0110165);;_biological_process:_cellular_process_(GO:0009987);;_biological_process:_localization_(GO:0051179);;_molecular_function:_binding_(GO:0005488)
MD00G1148900	Chr00	32799895	32809342	--	--	--	--	--	--	--	--	--	--	--	--	--	--	--
MD00G1149000	Chr00	32814844	32816031	(at2g33320_:_177.0)_Calcium-dependent_lipid-binding_(CaLB_domain)_family_protein;_CONTAINS_InterPro_DOMAIN/s:_C2_calcium/lipid-binding_domain,_CaLB_(InterPro:IPR008973),_C2_calcium-dependent_membrane_targeting_(InterPro:IPR000008);_BEST_Arabidopsis_thaliana_protein_match_is:_Calcium-dependent_lipid-binding_(CaLB_domain)_family_protein_(TAIR:AT1G04540.1);_Has_1158_Blast_hits_to_704_proteins_in_125…	LOC103968123	--	--	--	K01759|9.58e-29|aip:107644408|K01759_lactoylglutathione_lyase_[EC:4.4.1.5]_|_(RefSeq)_probable_lactoylglutathione_lyase._chloroplastic_	Pyruvate_metabolism_(ko00620)	--	--	C2_domain	--	S	Function_unknown	PREDICTED:_uncharacterized_protein_LOC103968123_[Pyrus_x_bretschneideri]	--
MD00G1149100	Chr00	32818819	32819566	(at1g04520_:_127.0)_plasmodesmata-located_protein_2_(PDLP2);_FUNCTIONS_IN:_molecular_function_unknown;_INVOLVED_IN:_N-terminal_protein_myristoylation,_plasmodesmata-mediated_intercellular_transport;_LOCATED_IN:_plasmodesma;_EXPRESSED_IN:_17_plant_structures;_EXPRESSED_DURING:_12_growth_stages;_CONTAINS_InterPro_DOMAIN/s:_Protein_of_unknown_function_DUF26_(InterPro:IPR002902);_BEST_Arabidopsis_tha…	LOC103935712	--	--	Molecular_Function:_ATP_binding_(GO:0005524);;_Cellular_Component:_integral_component_of_membrane_(GO:0016021);;_	--	--	--	--	Salt_stress_response/antifungal	Plasmodesmata-located_protein_2_OS=Arabidopsis_thaliana_OX=3702_GN=PDLP2_PE=1_SV=1	S	Function_unknown	PREDICTED:_cysteine-rich_repeat_secretory_protein_11_[Pyrus_x_bretschneideri]	molecular_function:_binding_(GO:0005488);;_cellular_component:_cellular_anatomical_entity_(GO:0110165)
MD00G1149200	Chr00	32820914	32831162	(at1g08600_:_1492.0)_ATRX;_FUNCTIONS_IN:_helicase_activity,_DNA_binding,_ATP_binding,_nucleic_acid_binding;_EXPRESSED_IN:_24_plant_structures;_EXPRESSED_DURING:_15_growth_stages;_CONTAINS_InterPro_DOMAIN/s:_DEAD-like_helicase,_N-terminal_(InterPro:IPR014001),_DNA/RNA_helicase,_C-terminal_(InterPro:IPR001650),_Helicase,_superfamily_1/2,_ATP-binding_domain_(InterPro:IPR014021),_SNF2-related_(InterP…	LOC103968125	[S]	Function_unknown	Molecular_Function:_ATP_binding_(GO:0005524);;_	K10779|0.0|pxb:103968125|K10779_transcriptional_regulator_ATRX_[EC:3.6.4.12]_|_(RefSeq)_protein_CHROMATIN_REMODELING_20-like_	--	[K]	Transcription	SNF2_family_N-terminal_domain	Protein_CHROMATIN_REMODELING_20_OS=Arabidopsis_thaliana_OX=3702_GN=ATRX_PE=2_SV=2	K	Transcription	PREDICTED:_protein_CHROMATIN_REMODELING_20-like_[Pyrus_x_bretschneideri]	molecular_function:_binding_(GO:0005488)
MD00G1149300	Chr00	32831445	32835074	(at3g04350_:_770.0)_Plant_protein_of_unknown_function_(DUF946);_CONTAINS_InterPro_DOMAIN/s:_Protein_of_unknown_function_DUF946_(InterPro:IPR009291);_BEST_Arabidopsis_thaliana_protein_match_is:_Plant_protein_of_unknown_function_(DUF946)_(TAIR:AT5G18490.1);_Has_389_Blast_hits_to_369_proteins_in_101_species:_Archae_-_0;_Bacteria_-_21;_Metazoa_-_15;_Fungi_-_143;_Plants_-_203;_Viruses_-_0;_Other_Eukar…	LOC103968124	--	--	--	--	--	--	--	Vacuolar_protein_sorting-associated_protein_62	--	S	Function_unknown	PREDICTED:_uncharacterized_protein_LOC103968124_[Pyrus_x_bretschneideri]	--
MD00G1152700	Chr00	33430318	33436041	(at1g74320_:_505.0)_encodes_a_choline_kinase,_whose_expression_is_induced_by_high_salt_and_mannitol.;_Protein_kinase_superfamily_protein;_CONTAINS_InterPro_DOMAIN/s:_Choline/ethanolamine_kinase_(InterPro:IPR002573),_Protein_kinase-like_domain_(InterPro:IPR011009);_BEST_Arabidopsis_thaliana_protein_match_is:_Protein_kinase_superfamily_protein_(TAIR:AT4G09760.1);_Has_1486_Blast_hits_to_1432_protein…	--	--	--	Molecular_Function:_kinase_activity_(GO:0016301);;_	K14156|8.54e-256|pxb:103959982|K14156_choline/ethanolamine_kinase_[EC:2.7.1.32_2.7.1.82]_|_(RefSeq)_probable_choline_kinase_2_isoform_X1_	Glycerophospholipid_metabolism_(ko00564)	[M]	Cell_wall/membrane/envelope_biogenesis	Choline/ethanolamine_kinase	Probable_choline_kinase_2_OS=Arabidopsis_thaliana_OX=3702_GN=At1g74320_PE=2_SV=1	M	Cell_wall/membrane/envelope_biogenesis	choline_kinase_2_[Pyrus_ussuriensis_x_Pyrus_communis]	molecular_function:_catalytic_activity_(GO:0003824)
MD00G1152800	Chr00	33437261	33438262	(at5g07040_:_147.0)_RING/U-box_superfamily_protein;_FUNCTIONS_IN:_zinc_ion_binding;_LOCATED_IN:_endomembrane_system;_EXPRESSED_IN:_12_plant_structures;_EXPRESSED_DURING:_6_growth_stages;_CONTAINS_InterPro_DOMAIN/s:_Zinc_finger,_RING-type_(InterPro:IPR001841),_Zinc_finger,_C3HC4_RING-type_(InterPro:IPR018957);_BEST_Arabidopsis_thaliana_protein_match_is:_RING/U-box_superfamily_protein_(TAIR:AT5G531…	LOC103959980	--	--	Cellular_Component:_integral_component_of_membrane_(GO:0016021);;_	K19041|5.25e-33|nsy:104246076|K19041_E3_ubiquitin-protein_ligase_RNF38/44_[EC:2.3.2.27]_|_(RefSeq)_RING-H2_finger_protein_ATL20-like_	--	[O]	Posttranslational_modification._protein_turnover._chaperones	Ring_finger_domain	Putative_RING-H2_finger_protein_ATL69_OS=Arabidopsis_thaliana_OX=3702_GN=ATL69_PE=3_SV=1	O	Posttranslational_modification._protein_turnover._chaperones	PREDICTED:_putative_RING-H2_finger_protein_ATL69_[Pyrus_x_bretschneideri]	cellular_component:_cellular_anatomical_entity_(GO:0110165)
MD00G1152900	Chr00	33442628	33447866	--	--	--	--	--	--	--	--	--	--	--	--	--	--	--
MD00G1154400	Chr00	33860341	33861506	(at5g27110_:_620.0)_Tetratricopeptide_repeat_(TPR)-like_superfamily_protein;_CONTAINS_InterPro_DOMAIN/s:_Pentatricopeptide_repeat_(InterPro:IPR002885);_BEST_Arabidopsis_thaliana_protein_match_is:_Pentatricopeptide_repeat_(PPR)_superfamily_protein_(TAIR:AT4G18750.1);_Has_1807_Blast_hits_to_1807_proteins_in_277_species:_Archae_-_0;_Bacteria_-_0;_Metazoa_-_736;_Fungi_-_347;_Plants_-_385;_Viruses_-_0…	--	--	--	Molecular_Function:_molecular_function_(GO:0003674);;_Molecular_Function:_nucleic_acid_binding_(GO:0003676);;_Molecular_Function:_RNA_binding_(GO:0003723);;_Molecular_Function:_catalytic_activity_(GO:0003824);;_Molecular_Function:_nuclease_activity_(GO:0004518);;_Molecular_Function:_endonuclease_activity_(GO:0004519);;_Molecular_Function:_binding_(GO:0005488);;_Cellular_Component:_cellular_compon…	K22262|9.75e-122|qsu:112034235|K22262_WD_repeat_and_FYVE_domain-containing_protein_3_|_(RefSeq)_protein_SPIRRIG_	--	[R]	General_function_prediction_only	PPR_repeat_family	Pentatricopeptide_repeat-containing_protein_At5g27110_OS=Arabidopsis_thaliana_OX=3702_GN=PCMP-E14_PE=2_SV=2	S	Function_unknown	pentatricopeptide_repeat-containing_protein_[Pyrus_ussuriensis_x_Pyrus_communis]	molecular_function:_binding_(GO:0005488);;_molecular_function:_catalytic_activity_(GO:0003824);;_biological_process:_metabolic_process_(GO:0008152);;_biological_process:_cellular_process_(GO:0009987);;_cellular_component:_intracellular_(GO:0005622);;_cellular_component:_cellular_anatomical_entity_(GO:0110165)
MD00G1154500	Chr00	33873892	33874044	--	--	--	--	--	--	--	--	--	--	--	--	--	--	--
MD00G1154600	Chr00	33875237	33875615	--	--	--	--	--	--	--	--	--	--	--	--	--	--	--
MD00G1154700	Chr00	33882581	33883081	_no_hits_&_(original_description:_no_original_description)'	--	--	--	Molecular_Function:_DNA_binding_(GO:0003677);;_Cellular_Component:_nucleus_(GO:0005634);;_Biological_Process:_regulation_of_transcription._DNA-templated_(GO:0006355);;_	--	--	--	--	No_apical_meristem_(NAM)_protein	NAC_domain-containing_protein_101_OS=Arabidopsis_thaliana_OX=3702_GN=NAC101_PE=2_SV=1	K	Transcription	NAC_domain-containing_protein_2-like_[Pyrus_ussuriensis_x_Pyrus_communis]	molecular_function:_binding_(GO:0005488);;_cellular_component:_intracellular_(GO:0005622);;_cellular_component:_cellular_anatomical_entity_(GO:0110165);;_biological_process:_biological_regulation_(GO:0065007)
MD00G1154800	Chr00	33886134	33886634	_no_hits_&_(original_description:_no_original_description)'	--	--	--	Molecular_Function:_DNA_binding_(GO:0003677);;_Cellular_Component:_nucleus_(GO:0005634);;_Biological_Process:_regulation_of_transcription._DNA-templated_(GO:0006355);;_	--	--	--	--	No_apical_meristem_(NAM)_protein	NAC_domain-containing_protein_101_OS=Arabidopsis_thaliana_OX=3702_GN=NAC101_PE=2_SV=1	K	Transcription	NAC_domain-containing_protein_2-like_[Pyrus_ussuriensis_x_Pyrus_communis]	molecular_function:_binding_(GO:0005488);;_cellular_component:_intracellular_(GO:0005622);;_cellular_component:_cellular_anatomical_entity_(GO:0110165);;_biological_process:_biological_regulation_(GO:0065007)
MD00G1154900	Chr00	33914080	33919988	--	--	--	--	--	--	--	--	--	--	--	--	--	--	--
MD00G1155000	Chr00	33925578	33926078	_no_hits_&_(original_description:_no_original_description)'	--	--	--	Molecular_Function:_DNA_binding_(GO:0003677);;_Cellular_Component:_nucleus_(GO:0005634);;_Biological_Process:_regulation_of_transcription._DNA-templated_(GO:0006355);;_	--	--	--	--	No_apical_meristem_(NAM)_protein	NAC_domain-containing_protein_101_OS=Arabidopsis_thaliana_OX=3702_GN=NAC101_PE=2_SV=1	K	Transcription	NAC_domain-containing_protein_2-like_[Pyrus_ussuriensis_x_Pyrus_communis]	molecular_function:_binding_(GO:0005488);;_cellular_component:_intracellular_(GO:0005622);;_cellular_component:_cellular_anatomical_entity_(GO:0110165);;_biological_process:_biological_regulation_(GO:0065007)
MD00G1155100	Chr00	33940766	33941586	(at3g47090_:_764.0)_Leucine-rich_repeat_protein_kinase_family_protein;_FUNCTIONS_IN:_protein_serine/threonine_kinase_activity,_kinase_activity,_ATP_binding;_INVOLVED_IN:_transmembrane_receptor_protein_tyrosine_kinase_signaling_pathway,_protein_amino_acid_phosphorylation;_LOCATED_IN:_chloroplast;_CONTAINS_InterPro_DOMAIN/s:_Protein_kinase,_ATP_binding_site_(InterPro:IPR017441),_Protein_kinase,_cat…	LOC103453962	[T]	Signal_transduction_mechanisms	Molecular_Function:_protein_serine/threonine_kinase_activity_(GO:0004674);;_Molecular_Function:_ATP_binding_(GO:0005524);;_Cellular_Component:_integral_component_of_membrane_(GO:0016021);;_	K20181|8.50e-113|mtr:MTR_5g026090|K20181_vacuolar_protein_sorting-associated_protein_18_|_(RefSeq)_vacuolar_sorting-associated-like_protein_	--	--	--	Protein_kinase_domain	Probable_LRR_receptor-like_serine/threonine-protein_kinase_At3g47570_OS=Arabidopsis_thaliana_OX=3702_GN=At3g47570_PE=2_SV=1	T	Signal_transduction_mechanisms	putative_receptor-like_protein_kinase_At3g47110_[Malus_domestica]	molecular_function:_catalytic_activity_(GO:0003824);;_biological_process:_metabolic_process_(GO:0008152);;_biological_process:_cellular_process_(GO:0009987);;_molecular_function:_binding_(GO:0005488);;_cellular_component:_cellular_anatomical_entity_(GO:0110165)
MD00G1155200	Chr00	33948805	33953578	_no_hits_&_(original_description:_no_original_description)'	--	--	--	--	--	--	--	--	--	--	--	--	--	--
MD00G1156000	Chr00	34404418	34408076	(at1g26580_:_225.0)_FUNCTIONS_IN:_molecular_function_unknown;_INVOLVED_IN:_biological_process_unknown;_LOCATED_IN:_cellular_component_unknown;_EXPRESSED_IN:_24_plant_structures;_EXPRESSED_DURING:_15_growth_stages;_BEST_Arabidopsis_thaliana_protein_match_is:_ELM2_domain-containing_protein_(TAIR:AT2G03470.1);_Has_161_Blast_hits_to_161_proteins_in_17_species:_Archae_-_0;_Bacteria_-_0;_Metazoa_-_1;_F…	LOC108865319	--	--	--	K02470|2.84e-21|bna:106372518|K02470_DNA_gyrase_subunit_B_[EC:5.6.2.2]_|_(RefSeq)_DNA_gyrase_subunit_B-like_isoform_X2_	--	--	--	--	AT-rich_interactive_domain-containing_protein_2_OS=Arabidopsis_thaliana_OX=3702_GN=ARID2_PE=1_SV=1	S	Function_unknown	PREDICTED:_uncharacterized_protein_LOC108865319_[Pyrus_x_bretschneideri]	--
MD00G1156100	Chr00	34410633	34412252	(at1g26610_:_104.0)_C2H2-like_zinc_finger_protein;_FUNCTIONS_IN:_sequence-specific_DNA_binding_transcription_factor_activity,_zinc_ion_binding,_nucleic_acid_binding;_INVOLVED_IN:_regulation_of_transcription;_LOCATED_IN:_intracellular;_EXPRESSED_IN:_23_plant_structures;_EXPRESSED_DURING:_14_growth_stages;_CONTAINS_InterPro_DOMAIN/s:_Zinc_finger,_C2H2-like_(InterPro:IPR015880),_Zinc_finger,_C2H2-ty…	--	--	--	Molecular_Function:_regulatory_region_nucleic_acid_binding_(GO:0001067);;_Molecular_Function:_molecular_function_(GO:0003674);;_Molecular_Function:_nucleic_acid_binding_(GO:0003676);;_Molecular_Function:_DNA_binding_(GO:0003677);;_Molecular_Function:_DNA-binding_transcription_factor_activity_(GO:0003700);;_Molecular_Function:_binding_(GO:0005488);;_Cellular_Component:_cellular_component_(GO:00055…	--	--	[R]	General_function_prediction_only	C2H2-type_zinc_finger	Zinc_finger_protein_AZF1_OS=Arabidopsis_thaliana_OX=3702_GN=AZF1_PE=2_SV=1	K	Transcription	zinc_finger_protein_90-like_[Pyrus_ussuriensis_x_Pyrus_communis]	molecular_function:_binding_(GO:0005488);;_molecular_function:_transcription_regulator_activity_(GO:0140110);;_cellular_component:_intracellular_(GO:0005622);;_cellular_component:_cellular_anatomical_entity_(GO:0110165);;_biological_process:_biological_regulation_(GO:0065007)
MD00G1156200	Chr00	34418185	34424163	(p27598|phsl_ipoba_:_1399.0)_Alpha-1,4_glucan_phosphorylase_L_isozyme,_chloroplast_precursor_(EC_2.4.1.1)_(Starch_phosphorylase_L)_-_Ipomoea_batatas_(Sweet_potato)_(Batate)_&_(at3g29320_:_1381.0)_Encodes_a_plastidic_alpha-glucan_phosphorylase.__In_vitro,_the_enzyme_has_a_preference_for_maltooligosaccharides,_such_as_maltoheptaose.;_Glycosyl_transferase,_family_35;_FUNCTIONS_IN:_phosphorylase_acti…	--	[G]	Carbohydrate_transport_and_metabolism	Biological_Process:_carbohydrate_metabolic_process_(GO:0005975);;_Molecular_Function:_glycogen_phosphorylase_activity_(GO:0008184);;_Molecular_Function:_pyridoxal_phosphate_binding_(GO:0030170);;_Molecular_Function:_linear_malto-oligosaccharide_phosphorylase_activity_(GO:0102250);;_Molecular_Function:_SHG_alpha-glucan_phosphorylase_activity_(GO:0102499);;_	K00688|0.0|mdm:103431906|K00688_glycogen_phosphorylase_[EC:2.4.1.1]_|_(RefSeq)_alpha-1.4_glucan_phosphorylase_L-2_isozyme._chloroplastic/amyloplastic-like_	Starch_and_sucrose_metabolism_(ko00500)	[G]	Carbohydrate_transport_and_metabolism	Carbohydrate_phosphorylase	Alpha-1.4_glucan_phosphorylase_L-2_isozyme._chloroplastic/amyloplastic_OS=Solanum_tuberosum_OX=4113_GN=STP-1_PE=1_SV=1	G	Carbohydrate_transport_and_metabolism	alpha-1.4_glucan_phosphorylase_L-2_isozyme_[Pyrus_ussuriensis_x_Pyrus_communis]	biological_process:_metabolic_process_(GO:0008152);;_molecular_function:_catalytic_activity_(GO:0003824);;_molecular_function:_binding_(GO:0005488)
MD00G1156300	Chr00	34427220	34429230	(at3g29310_:_135.0)_calmodulin-binding_protein-related;_FUNCTIONS_IN:_molecular_function_unknown;_INVOLVED_IN:_biological_process_unknown;_LOCATED_IN:_plasma_membrane;_EXPRESSED_IN:_22_plant_structures;_EXPRESSED_DURING:_13_growth_stages;_Has_948_Blast_hits_to_846_proteins_in_195_species:_Archae_-_0;_Bacteria_-_37;_Metazoa_-_375;_Fungi_-_99;_Plants_-_124;_Viruses_-_14;_Other_Eukaryotes_-_299_(sou…	LOC103951078	--	--	Cellular_Component:_cellular_component_(GO:0005575);;_Cellular_Component:_obsolete_cell_(GO:0005623);;_Cellular_Component:_plasma_membrane_(GO:0005886);;_Cellular_Component:_cell-cell_junction_(GO:0005911);;_Biological_Process:_protein_folding_(GO:0006457);;_Biological_Process:_biological_process_(GO:0008150);;_Biological_Process:_response_to_temperature_stimulus_(GO:0009266);;_Cellular_Component…	--	--	--	--	--	BAG_family_molecular_chaperone_regulator_8._chloroplastic_OS=Arabidopsis_thaliana_OX=3702_GN=BAG1_PE=1_SV=1	S	Function_unknown	PREDICTED:_BAG_family_molecular_chaperone_regulator_8._chloroplastic-like_[Pyrus_x_bretschneideri]	cellular_component:_cellular_anatomical_entity_(GO:0110165);;_biological_process:_cellular_process_(GO:0009987);;_biological_process:_response_to_stimulus_(GO:0050896)
MD00G1156400	Chr00	34429324	34431506	(at4g38180_:_729.0)_FAR1-related_sequence_5_(FRS5);_FUNCTIONS_IN:_zinc_ion_binding;_INVOLVED_IN:_response_to_red_or_far_red_light;_LOCATED_IN:_cellular_component_unknown;_EXPRESSED_IN:_22_plant_structures;_EXPRESSED_DURING:_13_growth_stages;_CONTAINS_InterPro_DOMAIN/s:_MULE_transposase,_conserved_domain_(InterPro:IPR018289),_Transcription_factor,_FAR1-related_(InterPro:IPR004330),_Zinc_finger,_PM…	LOC103950998	--	--	Cellular_Component:_nucleus_(GO:0005634);;_Biological_Process:_regulation_of_transcription._DNA-templated_(GO:0006355);;_Molecular_Function:_zinc_ion_binding_(GO:0008270);;_	K13963|1.09e-122|vra:111242705|K13963_serpin_B_|_(RefSeq)_uncharacterized_protein_LOC111242705_	--	--	--	FAR1_DNA-binding_domain	Protein_FAR1-RELATED_SEQUENCE_5_OS=Arabidopsis_thaliana_OX=3702_GN=FRS5_PE=1_SV=1	S	Function_unknown	PREDICTED:_protein_FAR1-RELATED_SEQUENCE_5-like_[Pyrus_x_bretschneideri]	cellular_component:_intracellular_(GO:0005622);;_cellular_component:_cellular_anatomical_entity_(GO:0110165);;_biological_process:_biological_regulation_(GO:0065007);;_molecular_function:_binding_(GO:0005488)
MD00G1156500	Chr00	34433456	34435761	(at5g61220_:_94.4)_LYR_family_of_Fe/S_cluster_biogenesis_protein;_CONTAINS_InterPro_DOMAIN/s:_Complex_1_LYR_protein_(InterPro:IPR008011);_Has_1807_Blast_hits_to_1807_proteins_in_277_species:_Archae_-_0;_Bacteria_-_0;_Metazoa_-_736;_Fungi_-_347;_Plants_-_385;_Viruses_-_0;_Other_Eukaryotes_-_339_(source:_NCBI_BLink)._&_(reliability:_188.8)_&__(original_description:_no_original_description)'	--	--	--	--	--	--	--	--	--	--	--	--	--	--
MD00G1156600	Chr00	34443235	34443507	--	LOC103957206	--	--	--	--	--	--	--	--	--	--	--	PREDICTED:_uncharacterized_protein_LOC103957206_[Pyrus_x_bretschneideri]	--
MD00G1166300	Chr00	38097760	38098230	(q8lpb4|pskr_dauca_:_815.0)_Phytosulfokine_receptor_precursor_(EC_2.7.11.1)_(Phytosulfokine_LRR_receptor_kinase)_-_Daucus_carota_(Carrot)_&_(at2g02220_:_804.0)_Encodes_a_protein_interacting_with_phytosulfokine,_a_five_amino_acid_sulfated_peptide_(YIYTQ).;_phytosulfokin_receptor_1_(PSKR1);_FUNCTIONS_IN:_peptide_receptor_activity,_protein_serine/threonine_kinase_activity,_ATP_binding;_INVOLVED_IN:_…	--	--	--	Cellular_Component:_integral_component_of_membrane_(GO:0016021);;_	--	--	--	--	Leucine_rich_repeat	--	S	Function_unknown	receptor-like_protein_12_[Pyrus_ussuriensis_x_Pyrus_communis]	cellular_component:_cellular_anatomical_entity_(GO:0110165)
MD00G1166400	Chr00	38145176	38159952	(at4g22970_:_84.3)_Encodes_a_separase_(ESP),_homologous_to_human_and_mouse_separase_protein._Separase_is_a_capase_family_protease_required_for_the_release_of_sister_chromatid_cohesion_during_meiosis_and_mitosis.__Arabidopsis_separase_contains_a_predicted_2Fe2S-ferredoxin_domain_that_is_not_present_in_the_proteins_of_other_organisms._Also_contains_a_putative_EF-hand_calcium_binding_domain._Mutant_…	--	--	--	Cellular_Component:_nucleus_(GO:0005634);;_Molecular_Function:_peptidase_activity_(GO:0008233);;_	K02365|0.0|mdm:103425344|K02365_separase_[EC:3.4.22.49]_|_(RefSeq)_LOW_QUALITY_PROTEIN:_separase-like_	--	[D]	Cell_cycle_control._cell_division._chromosome_partitioning	Peptidase_family_C50	Separase_OS=Arabidopsis_thaliana_OX=3702_GN=ESP1_PE=2_SV=1	D	Cell_cycle_control._cell_division._chromosome_partitioning	hypothetical_protein_C1H46_016768_[Malus_baccata]	cellular_component:_intracellular_(GO:0005622);;_cellular_component:_cellular_anatomical_entity_(GO:0110165);;_molecular_function:_catalytic_activity_(GO:0003824)
MD00G1167500	Chr00	38484124	38487736	(q07262|1a1c_tobac_:_640.0)_1-aminocyclopropane-1-carboxylate_synthase_(EC_4.4.1.14)_(ACC_synthase)_(S-adenosyl-L-methionine_methylthioadenosine-lyase)_-_Nicotiana_tabacum_(Common_tobacco)_&_(at3g61510_:_600.0)_Encodes_a_member_of_the_1-aminocyclopropane-1-carboxylate_(ACC)_synthase_(S-adenosyl-L-methionine_methylthioadenosine-lyase,_EC_4.4.1.14)_gene_family._The_gene_is_transcriptionally_active_…	--	[E]	Amino_acid_transport_and_metabolism	Molecular_Function:_catalytic_activity_(GO:0003824);;_Biological_Process:_biosynthetic_process_(GO:0009058);;_Molecular_Function:_pyridoxal_phosphate_binding_(GO:0030170);;_	K20772|0.0|pxb:103956316|K20772_1-aminocyclopropane-1-carboxylate_synthase_1/2/6_[EC:4.4.1.14]_|_(RefSeq)_1-aminocyclopropane-1-carboxylate_synthase_1-like_	Cysteine_and_methionine_metabolism_(ko00270);;_MAPK_signaling_pathway_-_plant_(ko04016)	[T]	Signal_transduction_mechanisms	Aminotransferase_class_I_and_II	1-aminocyclopropane-1-carboxylate_synthase_1_OS=Prunus_mume_OX=102107_GN=ACS1_PE=2_SV=1	T	Signal_transduction_mechanisms	1-aminocyclopropane-1-carboxylate_synthase_1-like_[Pyrus_ussuriensis_x_Pyrus_communis]	molecular_function:_catalytic_activity_(GO:0003824);;_biological_process:_metabolic_process_(GO:0008152);;_molecular_function:_binding_(GO:0005488)
MD00G1169400	Chr00	38968153	38971617	(at4g16765_:_281.0)_2-oxoglutarate_(2OG)_and_Fe(II)-dependent_oxygenase_superfamily_protein;_FUNCTIONS_IN:_oxidoreductase_activity;_LOCATED_IN:_cellular_component_unknown;_CONTAINS_InterPro_DOMAIN/s:_Oxoglutarate/iron-dependent_oxygenase_(InterPro:IPR005123);_BEST_Arabidopsis_thaliana_protein_match_is:_2-oxoglutarate_(2OG)_and_Fe(II)-dependent_oxygenase_superfamily_protein_(TAIR:AT4G16770.1);_Has…	LOC103943897	[Q]	Secondary_metabolites_biosynthesis._transport_and_catabolism	Molecular_Function:_metal_ion_binding_(GO:0046872);;_Molecular_Function:_dioxygenase_activity_(GO:0051213);;_	K04125|3.01e-27|gab:108463399|K04125_gibberellin_2beta-dioxygenase_[EC:1.14.11.13]_|_(RefSeq)_gibberellin_2-beta-dioxygenase_8-like_isoform_X1_	Diterpenoid_biosynthesis_(ko00904)	[QR]	Secondary_metabolites_biosynthesis._transport_and_catabolism;;_General_function_prediction_only	non-haem_dioxygenase_in_morphine_synthesis_N-terminal	Probable_2-oxoglutarate-dependent_dioxygenase_At3g50210_OS=Arabidopsis_thaliana_OX=3702_GN=At3g50210_PE=2_SV=1	Q	Secondary_metabolites_biosynthesis._transport_and_catabolism	PREDICTED:_2-oxoglutarate-Fe(II)_type_oxidoreductase-like_isoform_X1_[Pyrus_x_bretschneideri]	molecular_function:_binding_(GO:0005488);;_molecular_function:_catalytic_activity_(GO:0003824);;_biological_process:_metabolic_process_(GO:0008152)
MD00G1169500	Chr00	38974046	38978226	(at4g16765_:_281.0)_2-oxoglutarate_(2OG)_and_Fe(II)-dependent_oxygenase_superfamily_protein;_FUNCTIONS_IN:_oxidoreductase_activity;_LOCATED_IN:_cellular_component_unknown;_CONTAINS_InterPro_DOMAIN/s:_Oxoglutarate/iron-dependent_oxygenase_(InterPro:IPR005123);_BEST_Arabidopsis_thaliana_protein_match_is:_2-oxoglutarate_(2OG)_and_Fe(II)-dependent_oxygenase_superfamily_protein_(TAIR:AT4G16770.1);_Has…	LOC103943897	[Q]	Secondary_metabolites_biosynthesis._transport_and_catabolism	Molecular_Function:_metal_ion_binding_(GO:0046872);;_Molecular_Function:_dioxygenase_activity_(GO:0051213);;_	K04125|3.01e-27|gab:108463399|K04125_gibberellin_2beta-dioxygenase_[EC:1.14.11.13]_|_(RefSeq)_gibberellin_2-beta-dioxygenase_8-like_isoform_X1_	Diterpenoid_biosynthesis_(ko00904)	[QR]	Secondary_metabolites_biosynthesis._transport_and_catabolism;;_General_function_prediction_only	non-haem_dioxygenase_in_morphine_synthesis_N-terminal	Probable_2-oxoglutarate-dependent_dioxygenase_At3g50210_OS=Arabidopsis_thaliana_OX=3702_GN=At3g50210_PE=2_SV=1	Q	Secondary_metabolites_biosynthesis._transport_and_catabolism	PREDICTED:_2-oxoglutarate-Fe(II)_type_oxidoreductase-like_isoform_X1_[Pyrus_x_bretschneideri]	molecular_function:_binding_(GO:0005488);;_molecular_function:_catalytic_activity_(GO:0003824);;_biological_process:_metabolic_process_(GO:0008152)
MD00G1170600	Chr00	39251975	39256807	--	--	--	--	--	--	--	--	--	--	--	--	--	--	--
MD00G1170700	Chr00	39257906	39260529	(at4g08850_:_433.0)_Leucine-rich_repeat_receptor-like_protein_kinase_family_protein;_FUNCTIONS_IN:_kinase_activity;_INVOLVED_IN:_protein_amino_acid_phosphorylation;_LOCATED_IN:_plasma_membrane,_membrane;_EXPRESSED_IN:_23_plant_structures;_EXPRESSED_DURING:_13_growth_stages;_CONTAINS_InterPro_DOMAIN/s:_Protein_kinase,_ATP_binding_site_(InterPro:IPR017441),_Protein_kinase,_catalytic_domain_(InterPr…	--	[T]	Signal_transduction_mechanisms	Molecular_Function:_protein_kinase_activity_(GO:0004672);;_Molecular_Function:_ATP_binding_(GO:0005524);;_Cellular_Component:_integral_component_of_membrane_(GO:0016021);;_	K13415|3.44e-87|han:110929858|K13415_protein_brassinosteroid_insensitive_1_[EC:2.7.10.1_2.7.11.1]_|_(RefSeq)_systemin_receptor_SR160-like_	Plant_hormone_signal_transduction_(ko04075)	--	--	Protein_kinase_domain	MDIS1-interacting_receptor_like_kinase_2_OS=Arabidopsis_thaliana_OX=3702_GN=MIK2_PE=1_SV=3	T	Signal_transduction_mechanisms	LRR_receptor-like_serine/threonine-protein_kinase_[Pyrus_ussuriensis_x_Pyrus_communis]	molecular_function:_catalytic_activity_(GO:0003824);;_biological_process:_metabolic_process_(GO:0008152);;_biological_process:_cellular_process_(GO:0009987);;_molecular_function:_binding_(GO:0005488);;_cellular_component:_cellular_anatomical_entity_(GO:0110165)
MD00G1170800	Chr00	39303997	39310160	(at3g57080_:_276.0)_Non-catalytic_subunit_unique_to_Nuclear_DNA-dependent_RNA_polymerase_V;_homologous_to_budding_yeast_RPB5.;_NRPE5;_FUNCTIONS_IN:_DNA-directed_RNA_polymerase_activity,_DNA_binding;_INVOLVED_IN:_transcription;_LOCATED_IN:_DNA-directed_RNA_polymerase_V_complex;_EXPRESSED_IN:_21_plant_structures;_EXPRESSED_DURING:_13_growth_stages;_CONTAINS_InterPro_DOMAIN/s:_RNA_polymerase,_Rpb5,_…	LOC103932172	[K]	Transcription	Molecular_Function:_DNA_binding_(GO:0003677);;_Molecular_Function:_DNA-directed_5'-3'_RNA_polymerase_activity_(GO:0003899);;_Biological_Process:_transcription._DNA-templated_(GO:0006351);;_Cellular_Component:_host_cell_nucleus_(GO:0042025);;_	K03013|4.84e-165|pxb:103932172|K03013_DNA-directed_RNA_polymerases_I._II._and_III_subunit_RPABC1_|_(RefSeq)_DNA-directed_RNA_polymerase_V_subunit_5A-like_	RNA_polymerase_(ko03020)	[K]	Transcription	RNA_polymerase_Rpb5._C-terminal_domain	DNA-directed_RNA_polymerase_V_subunit_5A_OS=Arabidopsis_thaliana_OX=3702_GN=NRPE5A_PE=1_SV=1	K	Transcription	PREDICTED:_DNA-directed_RNA_polymerase_V_subunit_5A-like_[Pyrus_x_bretschneideri]	molecular_function:_binding_(GO:0005488);;_molecular_function:_catalytic_activity_(GO:0003824);;_biological_process:_metabolic_process_(GO:0008152);;_biological_process:_cellular_process_(GO:0009987);;_cellular_component:_cellular_anatomical_entity_(GO:0110165)
MD00G1170900	Chr00	39310885	39315844	--	--	--	--	--	--	--	--	--	--	--	--	--	--	--
MD00G1171100	Chr00	39329948	39332109	(at5g52650_:_211.0)_RNA_binding_Plectin/S10_domain-containing_protein;_FUNCTIONS_IN:_structural_constituent_of_ribosome;_INVOLVED_IN:_translation;_LOCATED_IN:_cytosolic_small_ribosomal_subunit,_cytosolic_ribosome,_cell_wall,_membrane;_EXPRESSED_IN:_22_plant_structures;_EXPRESSED_DURING:_13_growth_stages;_CONTAINS_InterPro_DOMAIN/s:_Plectin/S10,_N-terminal_(InterPro:IPR005326);_BEST_Arabidopsis_th…	--	--	--	Biological_Process:_ribosomal_small_subunit_assembly_(GO:0000028);;_Biological_Process:_morphogenesis_of_a_branching_structure_(GO:0001763);;_Molecular_Function:_molecular_function_(GO:0003674);;_Molecular_Function:_nucleic_acid_binding_(GO:0003676);;_Molecular_Function:_RNA_binding_(GO:0003723);;_Molecular_Function:_mRNA_binding_(GO:0003729);;_Molecular_Function:_structural_constituent_of_riboso…	K02947|2.82e-103|mdm:103449859|K02947_small_subunit_ribosomal_protein_S10e_|_(RefSeq)_40S_ribosomal_protein_S10-1-like_	Ribosome_(ko03010)	[J]	Translation._ribosomal_structure_and_biogenesis	Plectin/S10_domain	40S_ribosomal_protein_S10-1_OS=Arabidopsis_thaliana_OX=3702_GN=RPS10A_PE=1_SV=1	J	Translation._ribosomal_structure_and_biogenesis	hypothetical_protein_DVH24_004867_[Malus_domestica]	biological_process:_cellular_process_(GO:0009987);;_biological_process:_multicellular_organismal_process_(GO:0032501);;_biological_process:_developmental_process_(GO:0032502);;_molecular_function:_binding_(GO:0005488);;_molecular_function:_structural_molecule_activity_(GO:0005198);;_cellular_component:_cellular_anatomical_entity_(GO:0110165);;_cellular_component:_intracellular_(GO:0005622);;_cell…
MD00G1171400	Chr00	39462797	39464430	(at5g41340_:_275.0)_Belongs_to_Ubiquitin_conjugating_enzyme_family._Gene_expression_is_developmentally_regulated.;_ubiquitin_conjugating_enzyme_4_(UBC4);_CONTAINS_InterPro_DOMAIN/s:_Ubiquitin-conjugating_enzyme/RWD-like_(InterPro:IPR016135),_Ubiquitin-conjugating_enzyme,_E2_(InterPro:IPR000608),_Ubiquitin-conjugating_enzyme_(InterPro:IPR015581);_BEST_Arabidopsis_thaliana_protein_match_is:_ubiquit…	--	--	--	Molecular_Function:_ATP_binding_(GO:0005524);;_Molecular_Function:_transferase_activity_(GO:0016740);;_	K10576|7.98e-130|mdm:103409724|K10576_ubiquitin-conjugating_enzyme_E2_H_[EC:2.3.2.23]_|_(RefSeq)_ubiquitin-conjugating_enzyme_E2-23_kDa-like_	Ubiquitin_mediated_proteolysis_(ko04120)	[O]	Posttranslational_modification._protein_turnover._chaperones	Ubiquitin-conjugating_enzyme	Ubiquitin-conjugating_enzyme_E2_4_OS=Arabidopsis_thaliana_OX=3702_GN=UBC4_PE=2_SV=2	O	Posttranslational_modification._protein_turnover._chaperones	hypothetical_protein_C1H46_017598_[Malus_baccata]	molecular_function:_binding_(GO:0005488);;_molecular_function:_catalytic_activity_(GO:0003824)
MD00G1171500	Chr00	39465980	39468084	(at2g26730_:_320.0)_Leucine-rich_repeat_protein_kinase_family_protein;_FUNCTIONS_IN:_protein_serine/threonine_kinase_activity,_protein_kinase_activity,_ATP_binding;_INVOLVED_IN:_transmembrane_receptor_protein_tyrosine_kinase_signaling_pathway,_protein_amino_acid_phosphorylation;_LOCATED_IN:_plasma_membrane;_EXPRESSED_IN:_24_plant_structures;_EXPRESSED_DURING:_13_growth_stages;_CONTAINS_InterPro_D…	--	[M]	Cell_wall/membrane/envelope_biogenesis	Molecular_Function:_protein_kinase_activity_(GO:0004672);;_Molecular_Function:_ATP_binding_(GO:0005524);;_Cellular_Component:_integral_component_of_membrane_(GO:0016021);;_	K13415|8.02e-33|lang:109341521|K13415_protein_brassinosteroid_insensitive_1_[EC:2.7.10.1_2.7.11.1]_|_(RefSeq)_brassinosteroid_LRR_receptor_kinase-like_	Plant_hormone_signal_transduction_(ko04075)	--	--	Protein_kinase_domain	Probable_inactive_receptor_kinase_At2g26730_OS=Arabidopsis_thaliana_OX=3702_GN=At2g26730_PE=1_SV=1	T	Signal_transduction_mechanisms	hypothetical_protein_DVH24_031802_[Malus_domestica]	molecular_function:_catalytic_activity_(GO:0003824);;_biological_process:_metabolic_process_(GO:0008152);;_biological_process:_cellular_process_(GO:0009987);;_molecular_function:_binding_(GO:0005488);;_cellular_component:_cellular_anatomical_entity_(GO:0110165)
MD00G1171600	Chr00	39471444	39472511	(at5g40250_:_279.0)_RING/U-box_superfamily_protein;_FUNCTIONS_IN:_zinc_ion_binding;_EXPRESSED_IN:_22_plant_structures;_EXPRESSED_DURING:_13_growth_stages;_CONTAINS_InterPro_DOMAIN/s:_Zinc_finger,_RING-type_(InterPro:IPR001841),_Zinc_finger,_C3HC4_RING-type_(InterPro:IPR018957);_BEST_Arabidopsis_thaliana_protein_match_is:_RING/U-box_superfamily_protein_(TAIR:AT1G23980.1);_Has_9426_Blast_hits_to_94…	--	--	--	Cellular_Component:_integral_component_of_membrane_(GO:0016021);;_	K10663|7.07e-23|sind:105167419|K10663_E3_ubiquitin-protein_ligase_ATL4_[EC:2.3.2.27]_|_(RefSeq)_E3_ubiquitin-protein_ligase_ATL4-like_	--	[O]	Posttranslational_modification._protein_turnover._chaperones	Ring_finger_domain	RING-H2_finger_protein_ATL46_OS=Arabidopsis_thaliana_OX=3702_GN=ATL46_PE=2_SV=1	O	Posttranslational_modification._protein_turnover._chaperones	RING-H2_finger_protein_ATL46-like_[Pyrus_ussuriensis_x_Pyrus_communis]	cellular_component:_cellular_anatomical_entity_(GO:0110165)
MD00G1171700	Chr00	39476641	39477221	(at5g62865_:_96.3)_unknown_protein;_BEST_Arabidopsis_thaliana_protein_match_is:_unknown_protein_(TAIR:AT3G48020.1)._&_(reliability:_192.6)_&__(original_description:_no_original_description)'	LOC103437744	--	--	--	--	--	--	--	--	--	--	--	uncharacterized_protein_LOC103437744_[Malus_domestica]	--
MD00G1171800	Chr00	39480002	39485023	(at1g23870_:_986.0)_Encodes_an_enzyme_putatively_involved_in_trehalose_biosynthesis._The_protein_has_a_trehalose_synthase_(TPS)-like_domain_that_may_or_may_not_be_active_as_well_as_a_trehalose_phosphatase_(TPP)-like_domain.;_trehalose-phosphatase/synthase_9_(TPS9);_FUNCTIONS_IN:_transferase_activity,_transferring_glycosyl_groups,_trehalose-phosphatase_activity;_INVOLVED_IN:_trehalose_biosynthetic…	--	[G]	Carbohydrate_transport_and_metabolism	Molecular_Function:_catalytic_activity_(GO:0003824);;_Biological_Process:_trehalose_biosynthetic_process_(GO:0005992);;_	K16055|0.0|mdm:103437743|K16055_trehalose_6-phosphate_synthase/phosphatase_[EC:2.4.1.15_3.1.3.12]_|_(RefSeq)_probable_alpha.alpha-trehalose-phosphate_synthase_[UDP-forming]_10_	Starch_and_sucrose_metabolism_(ko00500)	[G]	Carbohydrate_transport_and_metabolism	Glycosyltransferase_family_20	Probable_alpha.alpha-trehalose-phosphate_synthase_[UDP-forming]_10_OS=Arabidopsis_thaliana_OX=3702_GN=TPS10_PE=2_SV=1	G	Carbohydrate_transport_and_metabolism	alpha.alpha-trehalose-phosphate_synthase_10_[Pyrus_ussuriensis_x_Pyrus_communis]	molecular_function:_catalytic_activity_(GO:0003824);;_biological_process:_metabolic_process_(GO:0008152);;_biological_process:_cellular_process_(GO:0009987)
MD00G1171900	Chr00	39525304	39530421	(at5g15470_:_847.0)_Encodes_a_protein_with__putative_galacturonosyltransferase_activity.;_galacturonosyltransferase_14_(GAUT14);_CONTAINS_InterPro_DOMAIN/s:_Glycosyl_transferase,_family_8_(InterPro:IPR002495);_BEST_Arabidopsis_thaliana_protein_match_is:_galacturonosyltransferase_13_(TAIR:AT3G01040.2);_Has_1751_Blast_hits_to_1745_proteins_in_385_species:_Archae_-_0;_Bacteria_-_750;_Metazoa_-_147;_…	LOC103955674	[M]	Cell_wall/membrane/envelope_biogenesis	Cellular_Component:_Golgi_membrane_(GO:0000139);;_Cellular_Component:_integral_component_of_membrane_(GO:0016021);;_Biological_Process:_pectin_biosynthetic_process_(GO:0045489);;_Molecular_Function:_polygalacturonate_4-alpha-galacturonosyltransferase_activity_(GO:0047262);;_Biological_Process:_cell_wall_organization_(GO:0071555);;_	K20867|0.0|pxb:103955674|K20867_galacturonosyltransferase_12/13/14/15_[EC:2.4.1.-]_|_(RefSeq)_probable_galacturonosyltransferase_14_isoform_X1_	--	--	--	Glycosyl_transferase_family_8	Probable_galacturonosyltransferase_14_OS=Arabidopsis_thaliana_OX=3702_GN=GAUT14_PE=2_SV=1	G	Carbohydrate_transport_and_metabolism	PREDICTED:_probable_galacturonosyltransferase_14_isoform_X1_[Pyrus_x_bretschneideri]	cellular_component:_cellular_anatomical_entity_(GO:0110165);;_biological_process:_metabolic_process_(GO:0008152);;_molecular_function:_catalytic_activity_(GO:0003824);;_biological_process:_cellular_process_(GO:0009987)
MD00G1172000	Chr00	39533675	39536469	--	--	--	--	--	--	--	--	--	--	--	--	--	--	--
MD00G1172100	Chr00	39545983	39548678	(at5g15450_:_1487.0)_Encodes_a_chloroplast-targeted_Hsp101_homologue.__Functions_as_a_molecular_chaperone_involved_in_plastid_differentiation_mediating_internal_thylakoid_membrane_formation_and_conferring_thermotolerance_to_chloroplasts_during_heat_stress.__APG6_is_constitutively_expressed_in_the_root_tips,_the_organ_boundary_region,_the_reproductive_tissues_of_mature_plants_where_plastids_exist_…	LOC103955672	[O]	Posttranslational_modification._protein_turnover._chaperones	Molecular_Function:_ATP_binding_(GO:0005524);;_Biological_Process:_response_to_heat_(GO:0009408);;_Cellular_Component:_chloroplast_(GO:0009507);;_Biological_Process:_protein_refolding_(GO:0042026);;_	K03695|0.0|pxb:103955672|K03695_ATP-dependent_Clp_protease_ATP-binding_subunit_ClpB_|_(RefSeq)_chaperone_protein_ClpB3._chloroplastic-like_	--	[O]	Posttranslational_modification._protein_turnover._chaperones	AAA_lid_domain	Chaperone_protein_ClpB3._chloroplastic_OS=Arabidopsis_thaliana_OX=3702_GN=CLPB3_PE=1_SV=1	O	Posttranslational_modification._protein_turnover._chaperones	PREDICTED:_chaperone_protein_ClpB3._chloroplastic-like_[Pyrus_x_bretschneideri]	molecular_function:_binding_(GO:0005488);;_biological_process:_response_to_stimulus_(GO:0050896);;_cellular_component:_intracellular_(GO:0005622);;_cellular_component:_cellular_anatomical_entity_(GO:0110165);;_biological_process:_cellular_process_(GO:0009987)
MD00G1173300	Chr00	40004872	40008767	(at5g50130_:_359.0)_NAD(P)-binding_Rossmann-fold_superfamily_protein;_FUNCTIONS_IN:_oxidoreductase_activity,_binding,_catalytic_activity;_INVOLVED_IN:_oxidation_reduction,_metabolic_process;_LOCATED_IN:_cellular_component_unknown;_EXPRESSED_IN:_23_plant_structures;_EXPRESSED_DURING:_13_growth_stages;_CONTAINS_InterPro_DOMAIN/s:_NAD(P)-binding_domain_(InterPro:IPR016040),_Glucose/ribitol_dehydroge…	LOC103963862	[IQR]	Lipid_transport_and_metabolism;;_Secondary_metabolites_biosynthesis._transport_and_catabolism;;_General_function_prediction_only	Molecular_Function:_molecular_function_(GO:0003674);;_Molecular_Function:_catalytic_activity_(GO:0003824);;_Cellular_Component:_cellular_component_(GO:0005575);;_Cellular_Component:_intracellular_(GO:0005622);;_Cellular_Component:_obsolete_cell_(GO:0005623);;_Cellular_Component:_cytoplasm_(GO:0005737);;_Cellular_Component:_plasma_membrane_(GO:0005886);;_Biological_Process:_biological_process_(GO:…	K19329|1.17e-224|pxb:103963862|K19329_WW_domain-containing_oxidoreductase_|_(RefSeq)_short-chain_dehydrogenase_TIC_32._chloroplastic-like_isoform_X1_	--	[Q]	Secondary_metabolites_biosynthesis._transport_and_catabolism	short_chain_dehydrogenase	Short-chain_dehydrogenase_TIC_32._chloroplastic_OS=Arabidopsis_thaliana_OX=3702_GN=TIC32_PE=2_SV=1	Q	Secondary_metabolites_biosynthesis._transport_and_catabolism	PREDICTED:_short-chain_dehydrogenase_TIC_32._chloroplastic-like_isoform_X1_[Pyrus_x_bretschneideri]	molecular_function:_catalytic_activity_(GO:0003824);;_cellular_component:_intracellular_(GO:0005622);;_cellular_component:_cellular_anatomical_entity_(GO:0110165);;_biological_process:_metabolic_process_(GO:0008152)
MD00G1173500	Chr00	40064390	40065213	--	--	--	--	--	--	--	--	--	--	--	--	--	--	--
MD00G1174800	Chr00	40598031	40598701	(o49858|c82a3_soybn_:_578.0)_Cytochrome_P450_82A3_(EC_1.14.-.-)_(P450_CP6)_-_Glycine_max_(Soybean)_&_(at4g31940_:_516.0)_member_of_CYP82C;_"cytochrome_P450,_family_82,_subfamily_C,_polypeptide_4"_(CYP82C4);_FUNCTIONS_IN:_electron_carrier_activity,_monooxygenase_activity,_iron_ion_binding,_oxygen_binding,_heme_binding;_INVOLVED_IN:_oxidation_reduction;_LOCATED_IN:_endomembrane_system;_EXPRESSED_IN…	--	[QV]	Secondary_metabolites_biosynthesis._transport_and_catabolism;;_Defense_mechanisms	Molecular_Function:_monooxygenase_activity_(GO:0004497);;_Molecular_Function:_iron_ion_binding_(GO:0005506);;_Cellular_Component:_integral_component_of_membrane_(GO:0016021);;_Molecular_Function:_oxidoreductase_activity._acting_on_paired_donors._with_incorporation_or_reduction_of_molecular_oxygen_(GO:0016705);;_Molecular_Function:_heme_binding_(GO:0020037);;_	K23136|1.09e-186|gra:105769156|K23136_fraxetin_5-hydroxylase_[EC:1.14.14.164]_|_(RefSeq)_uncharacterized_LOC105769156_	--	[Q]	Secondary_metabolites_biosynthesis._transport_and_catabolism	Cytochrome_P450	Cytochrome_P450_82A3_OS=Glycine_max_OX=3847_GN=CYP82A3_PE=2_SV=1	Q	Secondary_metabolites_biosynthesis._transport_and_catabolism	cytochrome_P450_CYP82D47-like_[Pyrus_ussuriensis_x_Pyrus_communis]	molecular_function:_catalytic_activity_(GO:0003824);;_biological_process:_metabolic_process_(GO:0008152);;_molecular_function:_binding_(GO:0005488);;_cellular_component:_cellular_anatomical_entity_(GO:0110165)
MD00G1174900	Chr00	40604139	40604789	--	--	--	--	--	--	--	--	--	--	--	U	Intracellular_trafficking._secretion._and_vesicular_transport	hypothetical_protein_D8674_030677_[Pyrus_ussuriensis_x_Pyrus_communis]	--
MD00G1175000	Chr00	40605109	40607345	(o49858|c82a3_soybn_:_580.0)_Cytochrome_P450_82A3_(EC_1.14.-.-)_(P450_CP6)_-_Glycine_max_(Soybean)_&_(at4g31940_:_489.0)_member_of_CYP82C;_"cytochrome_P450,_family_82,_subfamily_C,_polypeptide_4"_(CYP82C4);_FUNCTIONS_IN:_electron_carrier_activity,_monooxygenase_activity,_iron_ion_binding,_oxygen_binding,_heme_binding;_INVOLVED_IN:_oxidation_reduction;_LOCATED_IN:_endomembrane_system;_EXPRESSED_IN…	LOC103954095	[QV]	Secondary_metabolites_biosynthesis._transport_and_catabolism;;_Defense_mechanisms	Molecular_Function:_monooxygenase_activity_(GO:0004497);;_Molecular_Function:_iron_ion_binding_(GO:0005506);;_Cellular_Component:_integral_component_of_membrane_(GO:0016021);;_Molecular_Function:_oxidoreductase_activity._acting_on_paired_donors._with_incorporation_or_reduction_of_molecular_oxygen_(GO:0016705);;_Molecular_Function:_heme_binding_(GO:0020037);;_	K23136|3.52e-207|gra:105769156|K23136_fraxetin_5-hydroxylase_[EC:1.14.14.164]_|_(RefSeq)_uncharacterized_LOC105769156_	--	[Q]	Secondary_metabolites_biosynthesis._transport_and_catabolism	Cytochrome_P450	Cytochrome_P450_82A3_OS=Glycine_max_OX=3847_GN=CYP82A3_PE=2_SV=1	Q	Secondary_metabolites_biosynthesis._transport_and_catabolism	PREDICTED:_cytochrome_P450_CYP82D47-like_[Pyrus_x_bretschneideri]	molecular_function:_catalytic_activity_(GO:0003824);;_biological_process:_metabolic_process_(GO:0008152);;_molecular_function:_binding_(GO:0005488);;_cellular_component:_cellular_anatomical_entity_(GO:0110165)
MD00G1175100	Chr00	40607538	40607873	(o49858|c82a3_soybn_:_580.0)_Cytochrome_P450_82A3_(EC_1.14.-.-)_(P450_CP6)_-_Glycine_max_(Soybean)_&_(at4g31940_:_489.0)_member_of_CYP82C;_"cytochrome_P450,_family_82,_subfamily_C,_polypeptide_4"_(CYP82C4);_FUNCTIONS_IN:_electron_carrier_activity,_monooxygenase_activity,_iron_ion_binding,_oxygen_binding,_heme_binding;_INVOLVED_IN:_oxidation_reduction;_LOCATED_IN:_endomembrane_system;_EXPRESSED_IN…	LOC103954095	[QV]	Secondary_metabolites_biosynthesis._transport_and_catabolism;;_Defense_mechanisms	Molecular_Function:_monooxygenase_activity_(GO:0004497);;_Molecular_Function:_iron_ion_binding_(GO:0005506);;_Cellular_Component:_integral_component_of_membrane_(GO:0016021);;_Molecular_Function:_oxidoreductase_activity._acting_on_paired_donors._with_incorporation_or_reduction_of_molecular_oxygen_(GO:0016705);;_Molecular_Function:_heme_binding_(GO:0020037);;_	K23136|3.52e-207|gra:105769156|K23136_fraxetin_5-hydroxylase_[EC:1.14.14.164]_|_(RefSeq)_uncharacterized_LOC105769156_	--	[Q]	Secondary_metabolites_biosynthesis._transport_and_catabolism	Cytochrome_P450	Cytochrome_P450_82A3_OS=Glycine_max_OX=3847_GN=CYP82A3_PE=2_SV=1	Q	Secondary_metabolites_biosynthesis._transport_and_catabolism	PREDICTED:_cytochrome_P450_CYP82D47-like_[Pyrus_x_bretschneideri]	molecular_function:_catalytic_activity_(GO:0003824);;_biological_process:_metabolic_process_(GO:0008152);;_molecular_function:_binding_(GO:0005488);;_cellular_component:_cellular_anatomical_entity_(GO:0110165)
MD00G1175200	Chr00	40634300	40636481	(o49858|c82a3_soybn_:_580.0)_Cytochrome_P450_82A3_(EC_1.14.-.-)_(P450_CP6)_-_Glycine_max_(Soybean)_&_(at4g31940_:_489.0)_member_of_CYP82C;_"cytochrome_P450,_family_82,_subfamily_C,_polypeptide_4"_(CYP82C4);_FUNCTIONS_IN:_electron_carrier_activity,_monooxygenase_activity,_iron_ion_binding,_oxygen_binding,_heme_binding;_INVOLVED_IN:_oxidation_reduction;_LOCATED_IN:_endomembrane_system;_EXPRESSED_IN…	LOC103954095	[QV]	Secondary_metabolites_biosynthesis._transport_and_catabolism;;_Defense_mechanisms	Molecular_Function:_monooxygenase_activity_(GO:0004497);;_Molecular_Function:_iron_ion_binding_(GO:0005506);;_Cellular_Component:_integral_component_of_membrane_(GO:0016021);;_Molecular_Function:_oxidoreductase_activity._acting_on_paired_donors._with_incorporation_or_reduction_of_molecular_oxygen_(GO:0016705);;_Molecular_Function:_heme_binding_(GO:0020037);;_	K23136|3.52e-207|gra:105769156|K23136_fraxetin_5-hydroxylase_[EC:1.14.14.164]_|_(RefSeq)_uncharacterized_LOC105769156_	--	[Q]	Secondary_metabolites_biosynthesis._transport_and_catabolism	Cytochrome_P450	Cytochrome_P450_82A3_OS=Glycine_max_OX=3847_GN=CYP82A3_PE=2_SV=1	Q	Secondary_metabolites_biosynthesis._transport_and_catabolism	PREDICTED:_cytochrome_P450_CYP82D47-like_[Pyrus_x_bretschneideri]	molecular_function:_catalytic_activity_(GO:0003824);;_biological_process:_metabolic_process_(GO:0008152);;_molecular_function:_binding_(GO:0005488);;_cellular_component:_cellular_anatomical_entity_(GO:0110165)
MD00G1176700	Chr00	41075431	41076306	(at4g24280_:_620.0)_Involved_in_protein_import_into__chloroplasts_during_early_developmental_stages.;_chloroplast_heat_shock_protein_70-1_(cpHsc70-1);_FUNCTIONS_IN:_protein_binding,_ATP_binding;_INVOLVED_IN:_protein_folding,_response_to_cadmium_ion,_protein_targeting_to_chloroplast,_response_to_cold;_LOCATED_IN:_in_7_components;_EXPRESSED_IN:_26_plant_structures;_EXPRESSED_DURING:_14_growth_stage…	LOC103945001	[O]	Posttranslational_modification._protein_turnover._chaperones	Molecular_Function:_ATP_binding_(GO:0005524);;_Biological_Process:_protein_folding_(GO:0006457);;_Molecular_Function:_unfolded_protein_binding_(GO:0051082);;_	K03283|9.96e-318|pxb:103945001|K03283_heat_shock_70kDa_protein_1/2/6/8_|_(RefSeq)_stromal_70_kDa_heat_shock-related_protein._chloroplastic_	Spliceosome_(ko03040);;_Protein_processing_in_endoplasmic_reticulum_(ko04141);;_Endocytosis_(ko04144)	[O]	Posttranslational_modification._protein_turnover._chaperones	Hsp70_protein	Heat_shock_70_kDa_protein_6._chloroplastic_OS=Arabidopsis_thaliana_OX=3702_GN=HSP70-6_PE=1_SV=1	O	Posttranslational_modification._protein_turnover._chaperones	PREDICTED:_stromal_70_kDa_heat_shock-related_protein._chloroplastic_[Pyrus_x_bretschneideri]	molecular_function:_binding_(GO:0005488);;_biological_process:_cellular_process_(GO:0009987)
MD00G1176800	Chr00	41115158	41116156	(at4g38380_:_295.0)_MATE_efflux_family_protein;_FUNCTIONS_IN:_antiporter_activity,_drug_transmembrane_transporter_activity;_INVOLVED_IN:_drug_transmembrane_transport,_transmembrane_transport;_LOCATED_IN:_chloroplast;_EXPRESSED_IN:_13_plant_structures;_EXPRESSED_DURING:_7_growth_stages;_CONTAINS_InterPro_DOMAIN/s:_Multi_antimicrobial_extrusion_protein_MatE_(InterPro:IPR002528);_BEST_Arabidopsis_th…	--	[V]	Defense_mechanisms	Molecular_Function:_antiporter_activity_(GO:0015297);;_Cellular_Component:_integral_component_of_membrane_(GO:0016021);;_Molecular_Function:_xenobiotic_transmembrane_transporter_activity_(GO:0042910);;_	K20456|6.90e-89|smo:SELMODRAFT_417928|K20456_oxysterol-binding_protein_1_|_(RefSeq)_hypothetical_protein_	--	[R]	General_function_prediction_only	MatE	Protein_DETOXIFICATION_45._chloroplastic_OS=Arabidopsis_thaliana_OX=3702_GN=DTX45_PE=2_SV=2	V	Defense_mechanisms	MATE_efflux_family_protein_3_[Pyrus_ussuriensis_x_Pyrus_communis]	molecular_function:_transporter_activity_(GO:0005215);;_biological_process:_cellular_process_(GO:0009987);;_biological_process:_localization_(GO:0051179);;_cellular_component:_cellular_anatomical_entity_(GO:0110165)
MD00G1176900	Chr00	41120550	41121001	(at4g38380_:_476.0)_MATE_efflux_family_protein;_FUNCTIONS_IN:_antiporter_activity,_drug_transmembrane_transporter_activity;_INVOLVED_IN:_drug_transmembrane_transport,_transmembrane_transport;_LOCATED_IN:_chloroplast;_EXPRESSED_IN:_13_plant_structures;_EXPRESSED_DURING:_7_growth_stages;_CONTAINS_InterPro_DOMAIN/s:_Multi_antimicrobial_extrusion_protein_MatE_(InterPro:IPR002528);_BEST_Arabidopsis_th…	--	--	--	Molecular_Function:_antiporter_activity_(GO:0015297);;_Cellular_Component:_integral_component_of_membrane_(GO:0016021);;_Molecular_Function:_xenobiotic_transmembrane_transporter_activity_(GO:0042910);;_	K20456|5.49e-43|smo:SELMODRAFT_417928|K20456_oxysterol-binding_protein_1_|_(RefSeq)_hypothetical_protein_	--	[R]	General_function_prediction_only	--	Protein_DETOXIFICATION_45._chloroplastic_OS=Arabidopsis_thaliana_OX=3702_GN=DTX45_PE=2_SV=2	V	Defense_mechanisms	hypothetical_protein_DVH24_010088_[Malus_domestica]	molecular_function:_transporter_activity_(GO:0005215);;_biological_process:_cellular_process_(GO:0009987);;_biological_process:_localization_(GO:0051179);;_cellular_component:_cellular_anatomical_entity_(GO:0110165)
MD00G1177000	Chr00	41132453	41132953	(at5g02460_:_148.0)_Dof-type_zinc_finger_DNA-binding_family_protein;_CONTAINS_InterPro_DOMAIN/s:_Zinc_finger,_Dof-type_(InterPro:IPR003851);_BEST_Arabidopsis_thaliana_protein_match_is:_DNA_binding_with_one_finger_2.4_(TAIR:AT2G37590.1);_Has_1212_Blast_hits_to_1182_proteins_in_84_species:_Archae_-_0;_Bacteria_-_4;_Metazoa_-_69;_Fungi_-_10;_Plants_-_1097;_Viruses_-_0;_Other_Eukaryotes_-_32_(source:…	LOC103935250	--	--	Molecular_Function:_DNA_binding_(GO:0003677);;_Cellular_Component:_nucleus_(GO:0005634);;_Biological_Process:_regulation_of_transcription._DNA-templated_(GO:0006355);;_	K20043|4.04e-26|aip:107640400|K20043_clathrin_coat_assembly_protein_AP180_|_(RefSeq)_putative_clathrin_assembly_protein_At5g35200_	--	--	--	Dof_domain._zinc_finger	Dof_zinc_finger_protein_DOF3.6_OS=Arabidopsis_thaliana_OX=3702_GN=DOF3.6_PE=1_SV=2	K	Transcription	PREDICTED:_dof_zinc_finger_protein_DOF3.6-like_[Pyrus_x_bretschneideri]	molecular_function:_binding_(GO:0005488);;_cellular_component:_intracellular_(GO:0005622);;_cellular_component:_cellular_anatomical_entity_(GO:0110165);;_biological_process:_biological_regulation_(GO:0065007)
MD00G1177100	Chr00	41133295	41133738	(at5g02460_:_148.0)_Dof-type_zinc_finger_DNA-binding_family_protein;_CONTAINS_InterPro_DOMAIN/s:_Zinc_finger,_Dof-type_(InterPro:IPR003851);_BEST_Arabidopsis_thaliana_protein_match_is:_DNA_binding_with_one_finger_2.4_(TAIR:AT2G37590.1);_Has_1212_Blast_hits_to_1182_proteins_in_84_species:_Archae_-_0;_Bacteria_-_4;_Metazoa_-_69;_Fungi_-_10;_Plants_-_1097;_Viruses_-_0;_Other_Eukaryotes_-_32_(source:…	LOC103935250	--	--	Molecular_Function:_DNA_binding_(GO:0003677);;_Cellular_Component:_nucleus_(GO:0005634);;_Biological_Process:_regulation_of_transcription._DNA-templated_(GO:0006355);;_	K20043|4.04e-26|aip:107640400|K20043_clathrin_coat_assembly_protein_AP180_|_(RefSeq)_putative_clathrin_assembly_protein_At5g35200_	--	--	--	Dof_domain._zinc_finger	Dof_zinc_finger_protein_DOF3.6_OS=Arabidopsis_thaliana_OX=3702_GN=DOF3.6_PE=1_SV=2	K	Transcription	PREDICTED:_dof_zinc_finger_protein_DOF3.6-like_[Pyrus_x_bretschneideri]	molecular_function:_binding_(GO:0005488);;_cellular_component:_intracellular_(GO:0005622);;_cellular_component:_cellular_anatomical_entity_(GO:0110165);;_biological_process:_biological_regulation_(GO:0065007)
MD00G1177200	Chr00	41161994	41166994	(at5g12440_:_433.0)_CCCH-type_zinc_fingerfamily_protein_with_RNA-binding_domain;_FUNCTIONS_IN:_nucleotide_binding,_zinc_ion_binding,_nucleic_acid_binding;_INVOLVED_IN:_biological_process_unknown;_EXPRESSED_IN:_21_plant_structures;_EXPRESSED_DURING:_13_growth_stages;_CONTAINS_InterPro_DOMAIN/s:_Zinc_finger,_CCCH-type_(InterPro:IPR000571),_RNA_recognition_motif,_RNP-1_(InterPro:IPR000504),_Nucleoti…	LOC103955890	--	--	Molecular_Function:_RNA_binding_(GO:0003723);;_Molecular_Function:_metal_ion_binding_(GO:0046872);;_	--	--	--	--	RNA_recognition_motif._(a.k.a._RRM._RBD._or_RNP_domain)	Zinc_finger_CCCH_domain-containing_protein_55_OS=Arabidopsis_thaliana_OX=3702_GN=At5g12440_PE=2_SV=3	A	RNA_processing_and_modification	PREDICTED:_zinc_finger_CCCH_domain-containing_protein_46-like_[Pyrus_x_bretschneideri]	molecular_function:_binding_(GO:0005488)
MD00G1177400	Chr00	41233402	41237242	(at1g28120_:_444.0)_CONTAINS_InterPro_DOMAIN/s:_Ovarian_tumour,_otubain_(InterPro:IPR003323),_Ubiquitin_thioesterase_Otubain_(InterPro:IPR016615),_Peptidase_C65,_otubain_(InterPro:IPR019400);_Has_413_Blast_hits_to_411_proteins_in_139_species:_Archae_-_0;_Bacteria_-_0;_Metazoa_-_184;_Fungi_-_83;_Plants_-_88;_Viruses_-_0;_Other_Eukaryotes_-_58_(source:_NCBI_BLink)._&_(reliability:_888.0)_&__(origin…	--	--	--	Molecular_Function:_thiol-dependent_ubiquitin-specific_protease_activity_(GO:0004843);;_Cellular_Component:_nucleus_(GO:0005634);;_Molecular_Function:_NEDD8-specific_protease_activity_(GO:0019784);;_Molecular_Function:_ubiquitin_binding_(GO:0043130);;_Biological_Process:_protein_K48-linked_deubiquitination_(GO:0071108);;_	K09602|4.22e-216|pxb:103950403|K09602_ubiquitin_thioesterase_protein_OTUB1_[EC:3.4.19.12]_|_(RefSeq)_ubiquitin_thioesterase_otubain-like_	--	[S]	Function_unknown	Peptidase_C65_Otubain	OVARIAN_TUMOR_DOMAIN-containing_deubiquitinating_enzyme_1_OS=Arabidopsis_thaliana_OX=3702_GN=OTU1_PE=1_SV=2	O	Posttranslational_modification._protein_turnover._chaperones	ubiquitin_thioesterase_otubain-like_[Pyrus_ussuriensis_x_Pyrus_communis]	molecular_function:_catalytic_activity_(GO:0003824);;_biological_process:_metabolic_process_(GO:0008152);;_cellular_component:_intracellular_(GO:0005622);;_cellular_component:_cellular_anatomical_entity_(GO:0110165);;_molecular_function:_binding_(GO:0005488);;_biological_process:_cellular_process_(GO:0009987)
MD00G1177600	Chr00	41399354	41399821	(at2g41640_:_511.0)_Glycosyltransferase_family_61_protein;_FUNCTIONS_IN:_transferase_activity,_transferring_glycosyl_groups;_INVOLVED_IN:_biological_process_unknown;_EXPRESSED_IN:_14_plant_structures;_EXPRESSED_DURING:_8_growth_stages;_CONTAINS_InterPro_DOMAIN/s:_Glycosyltransferase_AER61,_uncharacterised_(InterPro:IPR007657);_BEST_Arabidopsis_thaliana_protein_match_is:_Glycosyltransferase_family…	--	--	--	Molecular_Function:_transferase_activity._transferring_glycosyl_groups_(GO:0016757);;_	K18134|0.0|mdm:103416501|K18134_EGF_domain-specific_O-GlcNAc_transferase_[EC:2.4.1.255]_|_(RefSeq)_alpha-1.3-arabinosyltransferase_XAT3-like_	Other_types_of_O-glycan_biosynthesis_(ko00514)	[S]	Function_unknown	Protein_of_unknown_function_(DUF563)	Xylan_glycosyltransferase_MUCI21_OS=Arabidopsis_thaliana_OX=3702_GN=MUCI21_PE=1_SV=1	S	Function_unknown	hypothetical_protein_C1H46_027257_[Malus_baccata]	molecular_function:_catalytic_activity_(GO:0003824)
MD00G1177700	Chr00	41400127	41400509	(at2g03370_:_151.0)_Glycosyltransferase_family_61_protein;_FUNCTIONS_IN:_transferase_activity,_transferring_glycosyl_groups;_INVOLVED_IN:_biological_process_unknown;_LOCATED_IN:_endomembrane_system;_CONTAINS_InterPro_DOMAIN/s:_Glycosyltransferase_AER61,_uncharacterised_(InterPro:IPR007657);_BEST_Arabidopsis_thaliana_protein_match_is:_Glycosyltransferase_family_61_protein_(TAIR:AT2G03360.1);_Has_6…	--	--	--	Molecular_Function:_transferase_activity._transferring_glycosyl_groups_(GO:0016757);;_	K18134|0.0|mdm:103416501|K18134_EGF_domain-specific_O-GlcNAc_transferase_[EC:2.4.1.255]_|_(RefSeq)_alpha-1.3-arabinosyltransferase_XAT3-like_	Other_types_of_O-glycan_biosynthesis_(ko00514)	[S]	Function_unknown	Protein_of_unknown_function_(DUF563)	Xylan_glycosyltransferase_MUCI21_OS=Arabidopsis_thaliana_OX=3702_GN=MUCI21_PE=1_SV=1	S	Function_unknown	hypothetical_protein_C1H46_027257_[Malus_baccata]	molecular_function:_catalytic_activity_(GO:0003824)
MD00G1177800	Chr00	41418860	41420301	(at5g43900_:_903.0)_Encodes_a_member_of_the_type_XI_myosin_protein_family_that_binds_F-actin_and_co-localizes_with_actin_filaments_and_peroxisomes._Homozygous_mutants_are_reported_to_have_pleiotropic_effects_in_growth_and_fertility_and_may_also_be_lethal._This_protein_is_also_involved_in_root_hair_growth_and_organelle_trafficking._This_protein_interacts_with_RabC2a_and_RabD1_in_a_GTP-dependent_ma…	LOC103954373	--	--	Molecular_Function:_motor_activity_(GO:0003774);;_Molecular_Function:_actin_binding_(GO:0003779);;_Molecular_Function:_ATP_binding_(GO:0005524);;_Biological_Process:_actin_filament_organization_(GO:0007015);;_Cellular_Component:_myosin_complex_(GO:0016459);;_	K10357|0.0|pxb:103954373|K10357_myosin_V_|_(RefSeq)_myosin-11_	--	[Z]	Cytoskeleton	Myosin_head_(motor_domain)	Myosin-11_OS=Arabidopsis_thaliana_OX=3702_GN=XI-E_PE=3_SV=1	Z	Cytoskeleton	PREDICTED:_myosin-11_[Pyrus_x_bretschneideri]	molecular_function:_catalytic_activity_(GO:0003824);;_molecular_function:_binding_(GO:0005488);;_biological_process:_cellular_process_(GO:0009987);;_cellular_component:_protein-containing_complex_(GO:0032991)
MD00G1178000	Chr00	41432339	41433436	(at4g03030_:_505.0)_Galactose_oxidase/kelch_repeat_superfamily_protein;_FUNCTIONS_IN:_molecular_function_unknown;_INVOLVED_IN:_biological_process_unknown;_LOCATED_IN:_chloroplast;_EXPRESSED_IN:_24_plant_structures;_EXPRESSED_DURING:_15_growth_stages;_CONTAINS_InterPro_DOMAIN/s:_Galactose_oxidase/kelch,_beta-propeller_(InterPro:IPR011043),_Kelch_repeat_type_1_(InterPro:IPR006652),_Kelch_related_(I…	--	--	--	Cellular_Component:_ubiquitin_ligase_complex_(GO:0000151);;_Molecular_Function:_protein_binding_(GO:0005515);;_Cellular_Component:_cellular_component_(GO:0005575);;_Cellular_Component:_intracellular_(GO:0005622);;_Cellular_Component:_obsolete_cell_(GO:0005623);;_Cellular_Component:_cullin-RING_ubiquitin_ligase_complex_(GO:0031461);;_Cellular_Component:_Cul3-RING_ubiquitin_ligase_complex_(GO:00314…	--	--	[R]	General_function_prediction_only	Kelch_motif	F-box/kelch-repeat_protein_OR23_OS=Arabidopsis_thaliana_OX=3702_GN=OR23_PE=2_SV=1	S	Function_unknown	F-box/kelch-repeat_protein_OR23_[Pyrus_ussuriensis_x_Pyrus_communis]	cellular_component:_protein-containing_complex_(GO:0032991);;_molecular_function:_binding_(GO:0005488);;_cellular_component:_intracellular_(GO:0005622)
MD00G1178100	Chr00	41466559	41466979	--	--	--	--	--	--	--	--	--	--	--	--	--	--	--
MD00G1178600	Chr00	42024776	42025919	_no_hits_&_(original_description:_no_original_description)'	--	--	--	--	--	--	--	--	--	--	--	--	hypothetical_protein_DVH24_032864_[Malus_domestica]	--
MD00G1178700	Chr00	42026067	42030757	_no_hits_&_(original_description:_no_original_description)'	LOC103934706	--	--	--	--	--	--	--	--	--	--	--	PREDICTED:_uncharacterized_protein_LOC103934706_[Pyrus_x_bretschneideri]	--
MD00G1178800	Chr00	42030884	42032127	(at2g29050_:_97.1)_RHOMBOID-like_1_(RBL1);_FUNCTIONS_IN:_serine-type_endopeptidase_activity;_LOCATED_IN:_Golgi_apparatus;_EXPRESSED_IN:_20_plant_structures;_EXPRESSED_DURING:_11_growth_stages;_CONTAINS_InterPro_DOMAIN/s:_Peptidase_S54,_rhomboid_(InterPro:IPR002610);_BEST_Arabidopsis_thaliana_protein_match_is:_RHOMBOID-like_protein_4_(TAIR:AT3G53780.2);_Has_5724_Blast_hits_to_5720_proteins_in_1694…	LOC103934218	[O]	Posttranslational_modification._protein_turnover._chaperones	Molecular_Function:_serine-type_endopeptidase_activity_(GO:0004252);;_Cellular_Component:_integral_component_of_membrane_(GO:0016021);;_	--	--	[T]	Signal_transduction_mechanisms	Rhomboid_family	RHOMBOID-like_protein_1_OS=Arabidopsis_thaliana_OX=3702_GN=RBL1_PE=2_SV=1	T	Signal_transduction_mechanisms	PREDICTED:_LOW_QUALITY_PROTEIN:_RHOMBOID-like_protein_1_[Pyrus_x_bretschneideri]	molecular_function:_catalytic_activity_(GO:0003824);;_biological_process:_metabolic_process_(GO:0008152);;_cellular_component:_cellular_anatomical_entity_(GO:0110165)
MD00G1178900	Chr00	42041386	42044736	(at3g47090_:_764.0)_Leucine-rich_repeat_protein_kinase_family_protein;_FUNCTIONS_IN:_protein_serine/threonine_kinase_activity,_kinase_activity,_ATP_binding;_INVOLVED_IN:_transmembrane_receptor_protein_tyrosine_kinase_signaling_pathway,_protein_amino_acid_phosphorylation;_LOCATED_IN:_chloroplast;_CONTAINS_InterPro_DOMAIN/s:_Protein_kinase,_ATP_binding_site_(InterPro:IPR017441),_Protein_kinase,_cat…	LOC103412960	[T]	Signal_transduction_mechanisms	Molecular_Function:_protein_serine/threonine_kinase_activity_(GO:0004674);;_Molecular_Function:_ATP_binding_(GO:0005524);;_Cellular_Component:_integral_component_of_membrane_(GO:0016021);;_	K20181|9.02e-106|mtr:MTR_5g026090|K20181_vacuolar_protein_sorting-associated_protein_18_|_(RefSeq)_vacuolar_sorting-associated-like_protein_	--	--	--	Protein_kinase_domain	Putative_receptor-like_protein_kinase_At3g47110_OS=Arabidopsis_thaliana_OX=3702_GN=At3g47110_PE=3_SV=1	T	Signal_transduction_mechanisms	probable_LRR_receptor-like_serine/threonine-protein_kinase_At3g47570_[Malus_domestica]	molecular_function:_catalytic_activity_(GO:0003824);;_biological_process:_metabolic_process_(GO:0008152);;_biological_process:_cellular_process_(GO:0009987);;_molecular_function:_binding_(GO:0005488);;_cellular_component:_cellular_anatomical_entity_(GO:0110165)
MD00G1179000	Chr00	42083823	42087155	(at4g26750_:_427.0)_hydroxyproline-rich_glycoprotein_family_protein;_CONTAINS_InterPro_DOMAIN/s:_Protein_of_unknown_function_DUF605_(InterPro:IPR006745);_BEST_Arabidopsis_thaliana_protein_match_is:_glucan_synthase-like_11_(TAIR:AT3G59100.1);_Has_1807_Blast_hits_to_1807_proteins_in_277_species:_Archae_-_0;_Bacteria_-_0;_Metazoa_-_736;_Fungi_-_347;_Plants_-_385;_Viruses_-_0;_Other_Eukaryotes_-_339_…	--	--	--	Biological_Process:_reproduction_(GO:0000003);;_Biological_Process:_immune_system_process_(GO:0002376);;_Biological_Process:_regulation_of_response_to_biotic_stimulus_(GO:0002831);;_Biological_Process:_positive_regulation_of_response_to_biotic_stimulus_(GO:0002833);;_Biological_Process:_developmental_process_involved_in_reproduction_(GO:0003006);;_Molecular_Function:_molecular_function_(GO:000367…	K12199|2.45e-258|mdm:103449208|K12199_vacuolar_protein_sorting-associated_protein_VTA1_|_(RefSeq)_protein_HOMOLOG_OF_MAMMALIAN_LYST-INTERACTING_PROTEIN_5_	Endocytosis_(ko04144)	[S]	Function_unknown	Vta1_like	Protein_HOMOLOG_OF_MAMMALIAN_LYST-INTERACTING_PROTEIN_5_OS=Arabidopsis_thaliana_OX=3702_GN=LIP5_PE=1_SV=1	S	Function_unknown	vacuolar_protein_sorting-associated_protein_VTA1-like_protein_[Pyrus_ussuriensis_x_Pyrus_communis]	biological_process:_reproduction_(GO:0000003);;_biological_process:_immune_system_process_(GO:0002376);;_biological_process:_biological_regulation_(GO:0065007);;_biological_process:_reproductive_process_(GO:0022414);;_biological_process:_developmental_process_(GO:0032502);;_molecular_function:_binding_(GO:0005488);;_cellular_component:_intracellular_(GO:0005622);;_cellular_component:_cellular_ana…
MD00G1179600	Chr00	42176145	42176573	(at5g63290_:_620.0)_Radical_SAM_superfamily_protein;_FUNCTIONS_IN:_oxidoreductase_activity,_iron-sulfur_cluster_binding,_coproporphyrinogen_oxidase_activity,_catalytic_activity;_INVOLVED_IN:_oxidation_reduction,_porphyrin_biosynthetic_process;_LOCATED_IN:_chloroplast,_cytoplasm;_EXPRESSED_IN:_22_plant_structures;_EXPRESSED_DURING:_13_growth_stages;_CONTAINS_InterPro_DOMAIN/s:_Elongator_protein_3/…	--	[KB]	Transcription;;_Chromatin_structure_and_dynamics	Molecular_Function:_transferase_activity._transferring_acyl_groups_(GO:0016746);;_Molecular_Function:_metal_ion_binding_(GO:0046872);;_Molecular_Function:_iron-sulfur_cluster_binding_(GO:0051536);;_	K07739|1.93e-131|mdm:103408418|K07739_elongator_complex_protein_3_[EC:2.3.1.48]_|_(RefSeq)_elongator_complex_protein_3_	--	[BK]	Chromatin_structure_and_dynamics;;_Transcription	Radical_SAM_superfamily	Elongator_complex_protein_3_OS=Arabidopsis_thaliana_OX=3702_GN=HAG3_PE=1_SV=1	--	--	Radical_SAM_domain-containing_protein_/_GCN5-related_N-acetyltransferase_family_protein_isoform_2_[Theobroma_cacao]	molecular_function:_catalytic_activity_(GO:0003824);;_molecular_function:_binding_(GO:0005488)
MD00G1179700	Chr00	42182407	42182972	--	--	--	--	--	--	--	--	--	--	--	--	--	--	--
MD00G1179800	Chr00	42189538	42194815	(at3g48470_:_1046.0)_EMBRYO_DEFECTIVE_2423_(EMB2423);_CONTAINS_InterPro_DOMAIN/s:_Telomere_length_regulation_protein_(InterPro:IPR019337);_Has_246_Blast_hits_to_237_proteins_in_108_species:_Archae_-_0;_Bacteria_-_0;_Metazoa_-_102;_Fungi_-_75;_Plants_-_52;_Viruses_-_0;_Other_Eukaryotes_-_17_(source:_NCBI_BLink)._&_(reliability:_2092.0)_&__(original_description:_no_original_description)'	--	--	--	--	K11137|0.0|mdm:114821015|K11137_telomere_length_regulation_protein_|_(RefSeq)_telomere_length_regulation_protein_TEL2_homolog_	--	--	--	Telomere_length_regulation_protein	--	S	Function_unknown	telomere_length_regulation_protein_TEL2-like_protein_[Pyrus_ussuriensis_x_Pyrus_communis]	--
MD00G1179900	Chr00	42199362	42200711	--	--	--	--	--	--	--	--	--	--	--	--	--	--	--
MD00G1184000	Chr00	43421682	43423190	_no_hits_&_(original_description:_no_original_description)'	--	--	--	--	--	--	--	--	--	--	--	--	hypothetical_protein_D8674_038861_[Pyrus_ussuriensis_x_Pyrus_communis]	--
MD00G1184100	Chr00	43425384	43426058	_no_hits_&_(original_description:_no_original_description)'	--	--	--	--	--	--	--	--	--	--	--	--	hypothetical_protein_D8674_005211_[Pyrus_ussuriensis_x_Pyrus_communis]	--
MD00G1184200	Chr00	43428176	43433128	(at1g78680_:_410.0)_The_Arabidopsis_protein_AtGGH2_is_a_gamma-glutamyl_hydrolase_acting_specifically_on_monoglutamates._The_enzyme_is_involved_in_the_tetrahydrofolate_metabolism_and_located_to_the_vacuole.;_gamma-glutamyl_hydrolase_2_(GGH2);_CONTAINS_InterPro_DOMAIN/s:_Peptidase_C26,_gamma-glutamyl_hydrolase_(InterPro:IPR015527),_Peptidase_C26_(InterPro:IPR011697);_BEST_Arabidopsis_thaliana_prote…	LOC103934880	--	--	Molecular_Function:_gamma-glutamyl-peptidase_activity_(GO:0034722);;_	K01307|4.21e-268|pxb:103934880|K01307_gamma-glutamyl_hydrolase_[EC:3.4.19.9]_|_(RefSeq)_gamma-glutamyl_hydrolase_2-like_isoform_X1_	Folate_biosynthesis_(ko00790)	[H]	Coenzyme_transport_and_metabolism	Peptidase_C26	Gamma-glutamyl_hydrolase_2_OS=Arabidopsis_thaliana_OX=3702_GN=GGH2_PE=1_SV=2	H	Coenzyme_transport_and_metabolism	PREDICTED:_gamma-glutamyl_hydrolase_2-like_isoform_X1_[Pyrus_x_bretschneideri]	molecular_function:_catalytic_activity_(GO:0003824);;_biological_process:_metabolic_process_(GO:0008152)
MD00G1185200	Chr00	44065542	44070072	(at1g23170_:_461.0)_Protein_of_unknown_function_DUF2359,_transmembrane;_FUNCTIONS_IN:_molecular_function_unknown;_INVOLVED_IN:_biological_process_unknown;_CONTAINS_InterPro_DOMAIN/s:_Protein_of_unknown_function_DUF2359,_transmembrane_(InterPro:IPR019308);_BEST_Arabidopsis_thaliana_protein_match_is:_Protein_of_unknown_function_DUF2359,_transmembrane_(TAIR:AT1G70770.2)._&_(reliability:_922.0)_&__(o…	--	--	--	--	--	--	[S]	Function_unknown	TMEM214._C-terminal._caspase_4_activator	--	S	Function_unknown	hypothetical_protein_D8674_034692_[Pyrus_ussuriensis_x_Pyrus_communis]	--
MD00G1185300	Chr00	44103664	44105644	--	--	--	--	--	--	--	--	--	--	--	--	--	--	--
MD00G1185400	Chr00	44110009	44114946	(at2g19090_:_632.0)_Protein_of_unknown_function_(DUF630_and_DUF632);_FUNCTIONS_IN:_molecular_function_unknown;_INVOLVED_IN:_N-terminal_protein_myristoylation;_LOCATED_IN:_cellular_component_unknown;_CONTAINS_InterPro_DOMAIN/s:_Protein_of_unknown_function_DUF630_(InterPro:IPR006868),_Protein_of_unknown_function_DUF632_(InterPro:IPR006867);_BEST_Arabidopsis_thaliana_protein_match_is:_Protein_of_unk…	LOC103927383	--	--	--	--	--	--	--	Protein_of_unknown_function_(DUF632)	Protein_ALTERED_PHOSPHATE_STARVATION_RESPONSE_1_OS=Arabidopsis_thaliana_OX=3702_GN=APSR1_PE=2_SV=1	S	Function_unknown	PREDICTED:_uncharacterized_protein_LOC103927383_[Pyrus_x_bretschneideri]	--
MD00G1185500	Chr00	44143714	44145252	(at1g53590_:_849.0)_NTMC2T6.1;_LOCATED_IN:_plasma_membrane,_vacuole;_EXPRESSED_IN:_23_plant_structures;_EXPRESSED_DURING:_13_growth_stages;_CONTAINS_InterPro_DOMAIN/s:_C2_membrane_targeting_protein_(InterPro:IPR018029),_C2_calcium/lipid-binding_domain,_CaLB_(InterPro:IPR008973),_C2_calcium-dependent_membrane_targeting_(InterPro:IPR000008);_BEST_Arabidopsis_thaliana_protein_match_is:_Calcium-depen…	--	--	--	Biological_Process:_lipid_transport_(GO:0006869);;_Molecular_Function:_lipid_binding_(GO:0008289);;_Cellular_Component:_integral_component_of_membrane_(GO:0016021);;_	--	--	[R]	General_function_prediction_only	C2_domain	C2_domain-containing_protein_At1g53590_OS=Arabidopsis_thaliana_OX=3702_GN=NTMC2T6.1_PE=1_SV=2	M	Cell_wall/membrane/envelope_biogenesis	C2_domain-containing_protein_[Pyrus_ussuriensis_x_Pyrus_communis]	biological_process:_localization_(GO:0051179);;_molecular_function:_binding_(GO:0005488);;_cellular_component:_cellular_anatomical_entity_(GO:0110165)
MD00G1185600	Chr00	44145255	44148419	(at1g53590_:_849.0)_NTMC2T6.1;_LOCATED_IN:_plasma_membrane,_vacuole;_EXPRESSED_IN:_23_plant_structures;_EXPRESSED_DURING:_13_growth_stages;_CONTAINS_InterPro_DOMAIN/s:_C2_membrane_targeting_protein_(InterPro:IPR018029),_C2_calcium/lipid-binding_domain,_CaLB_(InterPro:IPR008973),_C2_calcium-dependent_membrane_targeting_(InterPro:IPR000008);_BEST_Arabidopsis_thaliana_protein_match_is:_Calcium-depen…	--	--	--	Biological_Process:_lipid_transport_(GO:0006869);;_Molecular_Function:_lipid_binding_(GO:0008289);;_Cellular_Component:_integral_component_of_membrane_(GO:0016021);;_	--	--	[R]	General_function_prediction_only	C2_domain	C2_domain-containing_protein_At1g53590_OS=Arabidopsis_thaliana_OX=3702_GN=NTMC2T6.1_PE=1_SV=2	M	Cell_wall/membrane/envelope_biogenesis	C2_domain-containing_protein_[Pyrus_ussuriensis_x_Pyrus_communis]	biological_process:_localization_(GO:0051179);;_molecular_function:_binding_(GO:0005488);;_cellular_component:_cellular_anatomical_entity_(GO:0110165)
MD00G1185700	Chr00	44154313	44157051	(at1g17080_:_88.2)_Ribosomal_protein_L18ae_family;_BEST_Arabidopsis_thaliana_protein_match_is:_Ribosomal_protein_L18ae_family_(TAIR:AT1G53560.1);_Has_119_Blast_hits_to_119_proteins_in_14_species:_Archae_-_0;_Bacteria_-_0;_Metazoa_-_0;_Fungi_-_0;_Plants_-_119;_Viruses_-_0;_Other_Eukaryotes_-_0_(source:_NCBI_BLink)._&_(reliability:_176.4)_&__(original_description:_no_original_description)'	LOC103936514	--	--	Cellular_Component:_integral_component_of_membrane_(GO:0016021);;_	K02882|7.70e-41|vvi:100260572|K02882_large_subunit_ribosomal_protein_L18Ae_|_(RefSeq)_60S_ribosomal_protein_L18a-like_	Ribosome_(ko03010)	--	--	--	60S_ribosomal_protein_L18a-like_protein_OS=Arabidopsis_thaliana_OX=3702_GN=At1g29970_PE=2_SV=2	S	Function_unknown	PREDICTED:_60S_ribosomal_protein_L18a-like_protein_[Pyrus_x_bretschneideri]	cellular_component:_cellular_anatomical_entity_(GO:0110165)
MD00G1185800	Chr00	44163381	44164433	--	--	--	--	--	--	--	--	--	--	--	--	--	--	--
MD00G1185900	Chr00	44166984	44167235	(at5g56420_:_152.0)_F-box/RNI-like/FBD-like_domains-containing_protein;_CONTAINS_InterPro_DOMAIN/s:_F-box_domain,_cyclin-like_(InterPro:IPR001810),_FBD_(InterPro:IPR013596),_F-box_domain,_Skp2-like_(InterPro:IPR022364),_FBD-like_(InterPro:IPR006566),_Leucine-rich_repeat_2_(InterPro:IPR013101);_BEST_Arabidopsis_thaliana_protein_match_is:_F-box/RNI-like/FBD-like_domains-containing_protein_(TAIR:AT1…	LOC103936517	--	--	Molecular_Function:_protein_binding_(GO:0005515);;_	K01322|2.86e-14|csat:104767606|K01322_prolyl_oligopeptidase_[EC:3.4.21.26]_|_(RefSeq)_putative_F-box/LRR-repeat_protein_At3g18150_	--	--	--	FBD	F-box/FBD/LRR-repeat_protein_At5g22660_OS=Arabidopsis_thaliana_OX=3702_GN=At5g22660_PE=2_SV=1	--	--	PREDICTED:_LOW_QUALITY_PROTEIN:_F-box/LRR-repeat_protein_At4g14103-like_[Pyrus_x_bretschneideri]	molecular_function:_binding_(GO:0005488)
MD00G1189000	Chr00	44875788	44880884	(at5g50740_:_133.0)_Heavy_metal_transport/detoxification_superfamily_protein_;_FUNCTIONS_IN:_metal_ion_binding;_INVOLVED_IN:_metal_ion_transport;_LOCATED_IN:_cellular_component_unknown;_EXPRESSED_IN:_20_plant_structures;_EXPRESSED_DURING:_13_growth_stages;_CONTAINS_InterPro_DOMAIN/s:_Heavy_metal_transport/detoxification_protein_(InterPro:IPR006121);_BEST_Arabidopsis_thaliana_protein_match_is:_far…	LOC103963734	--	--	Biological_Process:_metal_ion_transport_(GO:0030001);;_Molecular_Function:_metal_ion_binding_(GO:0046872);;_	--	--	[P]	Inorganic_ion_transport_and_metabolism	Heavy-metal-associated_domain	Heavy_metal-associated_isoprenylated_plant_protein_7_OS=Arabidopsis_thaliana_OX=3702_GN=HIPP07_PE=1_SV=1	P	Inorganic_ion_transport_and_metabolism	PREDICTED:_heavy_metal-associated_isoprenylated_plant_protein_3-like_[Pyrus_x_bretschneideri]	biological_process:_localization_(GO:0051179);;_molecular_function:_binding_(GO:0005488)
MD00G1189100	Chr00	44892701	44895431	(at2g34930_:_497.0)_disease_resistance_family_protein_/_LRR_family_protein;_INVOLVED_IN:_signal_transduction,_defense_response_to_fungus,_defense_response;_LOCATED_IN:_cell_wall;_EXPRESSED_IN:_10_plant_structures;_EXPRESSED_DURING:_7_growth_stages;_CONTAINS_InterPro_DOMAIN/s:_Leucine-rich_repeat-containing_N-terminal_domain,_type_2_(InterPro:IPR013210),_Leucine-rich_repeat_(InterPro:IPR001611);_B…	--	--	--	Cellular_Component:_integral_component_of_membrane_(GO:0016021);;_Molecular_Function:_kinase_activity_(GO:0016301);;_	K13466|3.92e-249|mdm:103407325|K13466_EIX_receptor_1/2_|_(RefSeq)_receptor-like_protein_EIX2_	Plant-pathogen_interaction_(ko04626)	--	--	Leucine_rich_repeat	Receptor-like_protein_EIX2_OS=Solanum_lycopersicum_OX=4081_GN=EIX2_PE=1_SV=2	P	Inorganic_ion_transport_and_metabolism	leucine-rich_repeat_receptor-like_protein_kinase_[Pyrus_ussuriensis_x_Pyrus_communis]	cellular_component:_cellular_anatomical_entity_(GO:0110165);;_molecular_function:_catalytic_activity_(GO:0003824)
MD00G1190900	Chr00	45985641	45988008	(at2g44480_:_551.0)_beta_glucosidase_17_(BGLU17);_FUNCTIONS_IN:_cation_binding,_hydrolase_activity,_hydrolyzing_O-glycosyl_compounds,_catalytic_activity;_INVOLVED_IN:_carbohydrate_metabolic_process;_EXPRESSED_IN:_stem,_hypocotyl,_sepal,_male_gametophyte,_root;_EXPRESSED_DURING:_4_anthesis;_CONTAINS_InterPro_DOMAIN/s:_Glycoside_hydrolase,_family_1_(InterPro:IPR001360),_Glycoside_hydrolase,_catalyt…	LOC103928119	[G]	Carbohydrate_transport_and_metabolism	Molecular_Function:_hydrolase_activity._hydrolyzing_O-glycosyl_compounds_(GO:0004553);;_Biological_Process:_carbohydrate_metabolic_process_(GO:0005975);;_	K13032|3.91e-166|pper:18773049|K13032_prunasin_beta-glucosidase_[EC:3.2.1.118]_|_(RefSeq)_beta-glucosidase_12_	Cyanoamino_acid_metabolism_(ko00460)	[G]	Carbohydrate_transport_and_metabolism	Glycosyl_hydrolase_family_1	Beta-glucosidase_12_OS=Oryza_sativa_subsp._indica_OX=39946_GN=BGLU12_PE=3_SV=1	G	Carbohydrate_transport_and_metabolism	PREDICTED:_beta-glucosidase_12-like._partial_[Pyrus_x_bretschneideri]	molecular_function:_catalytic_activity_(GO:0003824);;_biological_process:_metabolic_process_(GO:0008152)
MD00G1191000	Chr00	45990710	45991249	_no_hits_&_(original_description:_no_original_description)'	LOC114826482	--	--	--	--	--	--	--	--	--	--	--	uncharacterized_protein_LOC114826482_[Malus_domestica]	--
MD00G1192300	Chr00	46575824	46577013	(at4g36800_:_279.0)_RUB1_conjugating_enzyme_that_conjugates_CUL1_and_is_involved_in_auxin_response_and_embryogenesis._RCE1_protein_physically_interacts_with_RBX1,_which_may_be_the_E3_for_CUL1.;_RUB1_conjugating_enzyme_1_(RCE1);_CONTAINS_InterPro_DOMAIN/s:_Ubiquitin-conjugating_enzyme/RWD-like_(InterPro:IPR016135),_Ubiquitin-conjugating_enzyme,_E2_(InterPro:IPR000608),_RUB1_conjugating_enzyme_Ubc1…	--	--	--	Cellular_Component:_integral_component_of_membrane_(GO:0016021);;_	K10579|1.76e-108|mdm:114823129|K10579_ubiquitin-conjugating_enzyme_E2_M_[EC:2.3.2.34]_|_(RefSeq)_NEDD8-conjugating_enzyme_Ubc12-like_	Ubiquitin_mediated_proteolysis_(ko04120)	[O]	Posttranslational_modification._protein_turnover._chaperones	Ubiquitin-conjugating_enzyme	Probable_NEDD8-conjugating_enzyme_Ubc12-like_OS=Arabidopsis_thaliana_OX=3702_GN=RCE2_PE=2_SV=1	O	Posttranslational_modification._protein_turnover._chaperones	NEDD8-conjugating_enzyme_Ubc12-like_[Pyrus_ussuriensis_x_Pyrus_communis]	cellular_component:_cellular_anatomical_entity_(GO:0110165)
MD00G1192400	Chr00	46605733	46609209	(at1g08980_:_503.0)_Encodes_an_enzyme_with_similarity_to_bacterial_acylamidohydrolases_and_exhibits_indole-3-acetamide_amidohydrolase_activity_in_vitro.__This_enzyme_may_be_involved_in_the_in_vivo_biosynthesis_of_indole-acetic_acid_from_indole-3-acetamide,_a_native_metabolite_of_A._thaliana._It_appears_to_exist_as_a_monomer.;_amidase_1_(AMI1);_FUNCTIONS_IN:_amidase_activity,_hydrolase_activity,_a…	LOC103941511	[J]	Translation._ribosomal_structure_and_biogenesis	Molecular_Function:_molecular_function_(GO:0003674);;_Molecular_Function:_catalytic_activity_(GO:0003824);;_Molecular_Function:_amidase_activity_(GO:0004040);;_Cellular_Component:_cellular_component_(GO:0005575);;_Cellular_Component:_intracellular_(GO:0005622);;_Cellular_Component:_obsolete_cell_(GO:0005623);;_Cellular_Component:_nucleus_(GO:0005634);;_Cellular_Component:_nucleoplasm_(GO:0005654)…	K01426|5.68e-306|pxb:103941511|K01426_amidase_[EC:3.5.1.4]_|_(RefSeq)_amidase_1-like_isoform_X1_	Arginine_and_proline_metabolism_(ko00330);;_Phenylalanine_metabolism_(ko00360);;_Tryptophan_metabolism_(ko00380)	[J]	Translation._ribosomal_structure_and_biogenesis	Amidase	Amidase_1_OS=Arabidopsis_thaliana_OX=3702_GN=AMI1_PE=1_SV=1	J	Translation._ribosomal_structure_and_biogenesis	PREDICTED:_amidase_1-like_isoform_X1_[Pyrus_x_bretschneideri]	molecular_function:_catalytic_activity_(GO:0003824);;_cellular_component:_intracellular_(GO:0005622);;_cellular_component:_cellular_anatomical_entity_(GO:0110165);;_biological_process:_metabolic_process_(GO:0008152);;_biological_process:_cellular_process_(GO:0009987);;_biological_process:_biological_regulation_(GO:0065007)
MD00G1192500	Chr00	46612412	46613301	(at1g08980_:_503.0)_Encodes_an_enzyme_with_similarity_to_bacterial_acylamidohydrolases_and_exhibits_indole-3-acetamide_amidohydrolase_activity_in_vitro.__This_enzyme_may_be_involved_in_the_in_vivo_biosynthesis_of_indole-acetic_acid_from_indole-3-acetamide,_a_native_metabolite_of_A._thaliana._It_appears_to_exist_as_a_monomer.;_amidase_1_(AMI1);_FUNCTIONS_IN:_amidase_activity,_hydrolase_activity,_a…	--	[J]	Translation._ribosomal_structure_and_biogenesis	Molecular_Function:_molecular_function_(GO:0003674);;_Molecular_Function:_catalytic_activity_(GO:0003824);;_Molecular_Function:_amidase_activity_(GO:0004040);;_Cellular_Component:_cellular_component_(GO:0005575);;_Cellular_Component:_intracellular_(GO:0005622);;_Cellular_Component:_obsolete_cell_(GO:0005623);;_Cellular_Component:_nucleus_(GO:0005634);;_Cellular_Component:_nucleoplasm_(GO:0005654)…	K01426|2.34e-304|pxb:103940936|K01426_amidase_[EC:3.5.1.4]_|_(RefSeq)_amidase_1-like_isoform_X2_	Arginine_and_proline_metabolism_(ko00330);;_Phenylalanine_metabolism_(ko00360);;_Tryptophan_metabolism_(ko00380)	[J]	Translation._ribosomal_structure_and_biogenesis	Amidase	Amidase_1_OS=Arabidopsis_thaliana_OX=3702_GN=AMI1_PE=1_SV=1	J	Translation._ribosomal_structure_and_biogenesis	amidase_1-like_[Pyrus_ussuriensis_x_Pyrus_communis]	molecular_function:_catalytic_activity_(GO:0003824);;_cellular_component:_intracellular_(GO:0005622);;_cellular_component:_cellular_anatomical_entity_(GO:0110165);;_biological_process:_metabolic_process_(GO:0008152);;_biological_process:_cellular_process_(GO:0009987);;_biological_process:_biological_regulation_(GO:0065007)
MD00G1192700	Chr00	46689490	46690470	(at5g05180_:_159.0)_unknown_protein;_BEST_Arabidopsis_thaliana_protein_match_is:_unknown_protein_(TAIR:AT3G10880.1);_Has_50151_Blast_hits_to_28081_proteins_in_1838_species:_Archae_-_860;_Bacteria_-_6013;_Metazoa_-_25867;_Fungi_-_3836;_Plants_-_2236;_Viruses_-_90;_Other_Eukaryotes_-_11249_(source:_NCBI_BLink)._&_(reliability:_318.0)_&__(original_description:_no_original_description)'	--	--	--	Molecular_Function:_actin_binding_(GO:0003779);;_	--	--	--	--	KIP1-like_protein	Protein_NETWORKED_4A_OS=Arabidopsis_thaliana_OX=3702_GN=NET4A_PE=2_SV=1	--	--	paramyosin-like_[Pyrus_ussuriensis_x_Pyrus_communis]	molecular_function:_binding_(GO:0005488)
MD00G1192800	Chr00	46691451	46692047	(at5g20480_:_554.0)_Encodes_a_predicted_leucine-rich_repeat_receptor_kinase_(LRR-RLK).__Functions_as_the_receptor_for_bacterial_PAMP_(pathogen_associated_molecular_patterns)_EF-Tu.;_EF-TU_receptor_(EFR);_FUNCTIONS_IN:_protein_serine/threonine_kinase_activity,_transmembrane_receptor_protein_kinase_activity,_kinase_activity,_ATP_binding;_INVOLVED_IN:_in_7_processes;_LOCATED_IN:_endomembrane_system;…	LOC103963906	[M]	Cell_wall/membrane/envelope_biogenesis	Molecular_Function:_protein_serine/threonine_kinase_activity_(GO:0004674);;_Molecular_Function:_ATP_binding_(GO:0005524);;_Cellular_Component:_integral_component_of_membrane_(GO:0016021);;_	K13420|0.0|pxb:103963906|K13420_LRR_receptor-like_serine/threonine-protein_kinase_FLS2_[EC:2.7.11.1]_|_(RefSeq)_probable_LRR_receptor-like_serine/threonine-protein_kinase_At3g47570_	MAPK_signaling_pathway_-_plant_(ko04016);;_Plant-pathogen_interaction_(ko04626)	--	--	Leucine_rich_repeat	Receptor_kinase-like_protein_Xa21_OS=Oryza_sativa_subsp._indica_OX=39946_GN=XA21_PE=1_SV=1	T	Signal_transduction_mechanisms	PREDICTED:_probable_LRR_receptor-like_serine/threonine-protein_kinase_At3g47570_[Pyrus_x_bretschneideri]	molecular_function:_catalytic_activity_(GO:0003824);;_biological_process:_metabolic_process_(GO:0008152);;_biological_process:_cellular_process_(GO:0009987);;_molecular_function:_binding_(GO:0005488);;_cellular_component:_cellular_anatomical_entity_(GO:0110165)
MD00G1192900	Chr00	46692284	46696016	(at3g47090_:_764.0)_Leucine-rich_repeat_protein_kinase_family_protein;_FUNCTIONS_IN:_protein_serine/threonine_kinase_activity,_kinase_activity,_ATP_binding;_INVOLVED_IN:_transmembrane_receptor_protein_tyrosine_kinase_signaling_pathway,_protein_amino_acid_phosphorylation;_LOCATED_IN:_chloroplast;_CONTAINS_InterPro_DOMAIN/s:_Protein_kinase,_ATP_binding_site_(InterPro:IPR017441),_Protein_kinase,_cat…	--	[M]	Cell_wall/membrane/envelope_biogenesis	Molecular_Function:_protein_serine/threonine_kinase_activity_(GO:0004674);;_Molecular_Function:_ATP_binding_(GO:0005524);;_Cellular_Component:_integral_component_of_membrane_(GO:0016021);;_	K13420|3.97e-252|mdm:103435109|K13420_LRR_receptor-like_serine/threonine-protein_kinase_FLS2_[EC:2.7.11.1]_|_(RefSeq)_probable_LRR_receptor-like_serine/threonine-protein_kinase_At3g47570_	MAPK_signaling_pathway_-_plant_(ko04016);;_Plant-pathogen_interaction_(ko04626)	--	--	Protein_kinase_domain	Putative_receptor-like_protein_kinase_At3g47110_OS=Arabidopsis_thaliana_OX=3702_GN=At3g47110_PE=3_SV=1	T	Signal_transduction_mechanisms	hypothetical_protein_DVH24_015968_[Malus_domestica]	molecular_function:_catalytic_activity_(GO:0003824);;_biological_process:_metabolic_process_(GO:0008152);;_biological_process:_cellular_process_(GO:0009987);;_molecular_function:_binding_(GO:0005488);;_cellular_component:_cellular_anatomical_entity_(GO:0110165)
MD00G1193000	Chr00	46700741	46702541	(at5g05180_:_159.0)_unknown_protein;_BEST_Arabidopsis_thaliana_protein_match_is:_unknown_protein_(TAIR:AT3G10880.1);_Has_50151_Blast_hits_to_28081_proteins_in_1838_species:_Archae_-_860;_Bacteria_-_6013;_Metazoa_-_25867;_Fungi_-_3836;_Plants_-_2236;_Viruses_-_90;_Other_Eukaryotes_-_11249_(source:_NCBI_BLink)._&_(reliability:_318.0)_&__(original_description:_no_original_description)'	--	--	--	Molecular_Function:_actin_binding_(GO:0003779);;_	--	--	--	--	KIP1-like_protein	Protein_NETWORKED_4A_OS=Arabidopsis_thaliana_OX=3702_GN=NET4A_PE=2_SV=1	--	--	paramyosin-like_[Pyrus_ussuriensis_x_Pyrus_communis]	molecular_function:_binding_(GO:0005488)
MD00G1193100	Chr00	46703033	46703530	(at5g05180_:_159.0)_unknown_protein;_BEST_Arabidopsis_thaliana_protein_match_is:_unknown_protein_(TAIR:AT3G10880.1);_Has_50151_Blast_hits_to_28081_proteins_in_1838_species:_Archae_-_860;_Bacteria_-_6013;_Metazoa_-_25867;_Fungi_-_3836;_Plants_-_2236;_Viruses_-_90;_Other_Eukaryotes_-_11249_(source:_NCBI_BLink)._&_(reliability:_318.0)_&__(original_description:_no_original_description)'	--	--	--	Molecular_Function:_actin_binding_(GO:0003779);;_	--	--	--	--	KIP1-like_protein	Protein_NETWORKED_4A_OS=Arabidopsis_thaliana_OX=3702_GN=NET4A_PE=2_SV=1	--	--	paramyosin-like_[Pyrus_ussuriensis_x_Pyrus_communis]	molecular_function:_binding_(GO:0005488)
MD00G1200700	Chr00	47530270	47530908	(at1g69480_:_895.0)_EXS_(ERD1/XPR1/SYG1)_family_protein;_FUNCTIONS_IN:_molecular_function_unknown;_INVOLVED_IN:_biological_process_unknown;_LOCATED_IN:_integral_to_membrane,_plasma_membrane;_EXPRESSED_IN:_stem,_sepal,_stamen,_seed;_EXPRESSED_DURING:_4_anthesis,_petal_differentiation_and_expansion_stage,_E_expanded_cotyledon_stage;_CONTAINS_InterPro_DOMAIN/s:_EXS,_C-terminal_(InterPro:IPR004342),_…	LOC103452324	--	--	Molecular_Function:_inositol_hexakisphosphate_binding_(GO:0000822);;_Cellular_Component:_cytoplasm_(GO:0005737);;_Cellular_Component:_Golgi_apparatus_(GO:0005794);;_Cellular_Component:_trans-Golgi_network_(GO:0005802);;_Cellular_Component:_plasma_membrane_(GO:0005886);;_Biological_Process:_phosphate_ion_transport_(GO:0006817);;_Molecular_Function:_phosphate_ion_transmembrane_transporter_activity_…	K24195|1.36e-139|ppp:112273420|K24195_xenotropic_and_polytropic_retrovirus_receptor_1_|_(RefSeq)_phosphate_transporter_PHO1-like_	--	[U]	Intracellular_trafficking._secretion._and_vesicular_transport	EXS_family	Phosphate_transporter_PHO1_homolog_10_OS=Arabidopsis_thaliana_OX=3702_GN=PHO1-H10_PE=2_SV=1	U	Intracellular_trafficking._secretion._and_vesicular_transport	LOW_QUALITY_PROTEIN:_phosphate_transporter_PHO1_homolog_10-like_[Malus_domestica]	molecular_function:_binding_(GO:0005488);;_cellular_component:_cellular_anatomical_entity_(GO:0110165);;_cellular_component:_intracellular_(GO:0005622);;_biological_process:_localization_(GO:0051179);;_molecular_function:_transporter_activity_(GO:0005215);;_biological_process:_cellular_process_(GO:0009987);;_biological_process:_response_to_stimulus_(GO:0050896)
MD00G1200800	Chr00	47531487	47534671	(at2g03260_:_821.0)_EXS_(ERD1/XPR1/SYG1)_family_protein;_LOCATED_IN:_integral_to_membrane;_EXPRESSED_IN:_shoot_apex,_root;_CONTAINS_InterPro_DOMAIN/s:_SPX,_N-terminal_(InterPro:IPR004331),_EXS,_C-terminal_(InterPro:IPR004342);_BEST_Arabidopsis_thaliana_protein_match_is:_EXS_(ERD1/XPR1/SYG1)_family_protein_(TAIR:AT1G14040.1);_Has_1118_Blast_hits_to_1057_proteins_in_200_species:_Archae_-_0;_Bacteri…	--	--	--	Cellular_Component:_integral_component_of_membrane_(GO:0016021);;_	K24195|4.19e-67|tcc:18610570|K24195_xenotropic_and_polytropic_retrovirus_receptor_1_|_(RefSeq)_phosphate_transporter_PHO1_homolog_1_	--	[U]	Intracellular_trafficking._secretion._and_vesicular_transport	SPX_domain	Phosphate_transporter_PHO1_homolog_3_OS=Arabidopsis_thaliana_OX=3702_GN=PHO1;H3_PE=2_SV=2	U	Intracellular_trafficking._secretion._and_vesicular_transport	phosphate_transporter_PHO1-like_protein_3_[Pyrus_ussuriensis_x_Pyrus_communis]	cellular_component:_cellular_anatomical_entity_(GO:0110165)
MD00G1200900	Chr00	47543942	47548129	(at3g15940_:_812.0)_UDP-Glycosyltransferase_superfamily_protein;_FUNCTIONS_IN:_transferase_activity,_transferring_glycosyl_groups;_INVOLVED_IN:_biosynthetic_process;_LOCATED_IN:_chloroplast;_EXPRESSED_IN:_21_plant_structures;_EXPRESSED_DURING:_13_growth_stages;_CONTAINS_InterPro_DOMAIN/s:_Glycosyl_transferase,_group_1_(InterPro:IPR001296);_BEST_Arabidopsis_thaliana_protein_match_is:_UDP-Glycosylt…	--	[M]	Cell_wall/membrane/envelope_biogenesis	Cellular_Component:_integral_component_of_membrane_(GO:0016021);;_	K06119|4.35e-08|cme:CYME_CMR015C|K06119_sulfoquinovosyltransferase_[EC:2.4.1.-]_|_(RefSeq)_sulfoquinovosyldiacylglycerol_biosynthesis_protein_	Glycerolipid_metabolism_(ko00561)	[M]	Cell_wall/membrane/envelope_biogenesis	Glycosyl-transferase_family_4	--	M	Cell_wall/membrane/envelope_biogenesis	hypothetical_protein_D8674_039696_[Pyrus_ussuriensis_x_Pyrus_communis]	cellular_component:_cellular_anatomical_entity_(GO:0110165)
MD00G1201000	Chr00	47550107	47555416	(at1g80000_:_267.0)_CASC3/Barentsz_eIF4AIII_binding;_CONTAINS_InterPro_DOMAIN/s:_CASC3/Barentsz_eIF4AIII_binding_(InterPro:IPR018545);_BEST_Arabidopsis_thaliana_protein_match_is:_CASC3/Barentsz_eIF4AIII_binding_(TAIR:AT1G15280.2);_Has_35333_Blast_hits_to_34131_proteins_in_2444_species:_Archae_-_798;_Bacteria_-_22429;_Metazoa_-_974;_Fungi_-_991;_Plants_-_531;_Viruses_-_0;_Other_Eukaryotes_-_9610_(…	--	--	--	--	--	--	--	--	CASC3/Barentsz_eIF4AIII_binding	Protein_MLN51_homolog_OS=Arabidopsis_thaliana_OX=3702_GN=MLN51_PE=1_SV=1	S	Function_unknown	hypothetical_protein_C1H46_009958_[Malus_baccata]	--
MD00G1202900	Chr00	48391336	48392557	--	--	--	--	--	--	--	--	--	--	--	--	--	--	--
MD00G1203100	Chr00	48655644	48656519	(at5g23530_:_393.0)_carboxyesterase_18_(CXE18);_CONTAINS_InterPro_DOMAIN/s:_Alpha/beta_hydrolase_fold-3_(InterPro:IPR013094);_BEST_Arabidopsis_thaliana_protein_match_is:_alpha/beta-Hydrolases_superfamily_protein_(TAIR:AT5G27320.1);_Has_1807_Blast_hits_to_1807_proteins_in_277_species:_Archae_-_0;_Bacteria_-_0;_Metazoa_-_736;_Fungi_-_347;_Plants_-_385;_Viruses_-_0;_Other_Eukaryotes_-_339_(source:_N…	LOC103963804	[I]	Lipid_transport_and_metabolism	Molecular_Function:_hydrolase_activity_(GO:0016787);;_	K14493|5.76e-78|nnu:104613309|K14493_gibberellin_receptor_GID1_[EC:3.-.-.-]_|_(RefSeq)_gibberellin_receptor_GID1C-like_	Plant_hormone_signal_transduction_(ko04075)	[V]	Defense_mechanisms	alpha/beta_hydrolase_fold	Probable_carboxylesterase_18_OS=Arabidopsis_thaliana_OX=3702_GN=CXE18_PE=1_SV=1	V	Defense_mechanisms	PREDICTED:_probable_carboxylesterase_18_[Pyrus_x_bretschneideri]	molecular_function:_catalytic_activity_(GO:0003824)
MD00G1203200	Chr00	48693060	48696041	(at1g11410_:_426.0)_S-locus_lectin_protein_kinase_family_protein;_FUNCTIONS_IN:_in_6_functions;_INVOLVED_IN:_protein_amino_acid_phosphorylation,_recognition_of_pollen;_LOCATED_IN:_endomembrane_system;_EXPRESSED_IN:_21_plant_structures;_EXPRESSED_DURING:_13_growth_stages;_CONTAINS_InterPro_DOMAIN/s:_Curculin-like_(mannose-binding)_lectin_(InterPro:IPR001480),_Apple-like_(InterPro:IPR003609),_PAN-2…	LOC103959122	[T]	Signal_transduction_mechanisms	Molecular_Function:_protein_serine/threonine_kinase_activity_(GO:0004674);;_Molecular_Function:_ATP_binding_(GO:0005524);;_Cellular_Component:_integral_component_of_membrane_(GO:0016021);;_Molecular_Function:_carbohydrate_binding_(GO:0030246);;_Biological_Process:_recognition_of_pollen_(GO:0048544);;_	K24104|5.22e-82|thj:104799061|K24104_GPN-loop_GTPase_|_(RefSeq)_LOW_QUALITY_PROTEIN:_uncharacterized_protein_LOC104799061_	--	--	--	Protein_tyrosine_and_serine/threonine_kinase	G-type_lectin_S-receptor-like_serine/threonine-protein_kinase_At1g11410_OS=Arabidopsis_thaliana_OX=3702_GN=At1g11410_PE=3_SV=3	T	Signal_transduction_mechanisms	PREDICTED:_G-type_lectin_S-receptor-like_serine/threonine-protein_kinase_At1g11410_isoform_X1_[Pyrus_x_bretschneideri]	molecular_function:_catalytic_activity_(GO:0003824);;_biological_process:_metabolic_process_(GO:0008152);;_biological_process:_cellular_process_(GO:0009987);;_molecular_function:_binding_(GO:0005488);;_cellular_component:_cellular_anatomical_entity_(GO:0110165);;_biological_process:_reproduction_(GO:0000003);;_biological_process:_reproductive_process_(GO:0022414)
MD00G1205200	Chr00	49883015	49883454	(at4g33925_:_194.0)_unknown_protein;_FUNCTIONS_IN:_molecular_function_unknown;_INVOLVED_IN:_biological_process_unknown;_LOCATED_IN:_cellular_component_unknown;_EXPRESSED_IN:_7_plant_structures;_EXPRESSED_DURING:_6_growth_stages;_Has_106_Blast_hits_to_106_proteins_in_53_species:_Archae_-_8;_Bacteria_-_0;_Metazoa_-_47;_Fungi_-_2;_Plants_-_36;_Viruses_-_0;_Other_Eukaryotes_-_13_(source:_NCBI_BLink).…	--	--	--	Molecular_Function:_zinc_ion_binding_(GO:0008270);;_	--	--	--	--	--	--	S	Function_unknown	zinc_finger_SWIM_domain-containing_protein_7-like_[Pyrus_ussuriensis_x_Pyrus_communis]	molecular_function:_binding_(GO:0005488)
MD00G1206400	Chr00	50277628	50286493	(at3g13330_:_2327.0)_Encodes_a_protein_that_interacts_with_the_26S_proteasome.__Mutants_are_phenotypically_indistinguishable_from_wild_type_plants_under_a_variety_of_growth_conditions.__Protein_levels_increase_upon_exposure_of_seedlings_to_MG132,_a_specific,_potent,_reversible,_and_cell-permeable_proteasome_inhibitor.;_proteasome_activating_protein_200_(PA200);_FUNCTIONS_IN:_binding;_LOCATED_IN:_…	LOC103940397	--	--	Cellular_Component:_proteasome_complex_(GO:0000502);;_Molecular_Function:_peptidase_activator_activity_(GO:0016504);;_Molecular_Function:_lysine-acetylated_histone_binding_(GO:0070577);;_Molecular_Function:_proteasome_binding_(GO:0070628);;_	K06699|0.0|pxb:103940397|K06699_proteasome_activator_subunit_4_|_(RefSeq)_proteasome_activator_subunit_4_isoform_X1_	Proteasome_(ko03050)	[S]	Function_unknown	Proteasome-substrate-size_regulator._mid_region	Proteasome_activator_subunit_4_OS=Arabidopsis_thaliana_OX=3702_GN=PA200_PE=2_SV=2	S	Function_unknown	PREDICTED:_proteasome_activator_subunit_4_isoform_X1_[Pyrus_x_bretschneideri]	cellular_component:_protein-containing_complex_(GO:0032991);;_molecular_function:_molecular_function_regulator_(GO:0098772);;_biological_process:_biological_regulation_(GO:0065007);;_molecular_function:_binding_(GO:0005488)
MD00G1206500	Chr00	50286575	50288261	(at3g13330_:_2327.0)_Encodes_a_protein_that_interacts_with_the_26S_proteasome.__Mutants_are_phenotypically_indistinguishable_from_wild_type_plants_under_a_variety_of_growth_conditions.__Protein_levels_increase_upon_exposure_of_seedlings_to_MG132,_a_specific,_potent,_reversible,_and_cell-permeable_proteasome_inhibitor.;_proteasome_activating_protein_200_(PA200);_FUNCTIONS_IN:_binding;_LOCATED_IN:_…	--	--	--	Cellular_Component:_proteasome_complex_(GO:0000502);;_Molecular_Function:_peptidase_activator_activity_(GO:0016504);;_Molecular_Function:_lysine-acetylated_histone_binding_(GO:0070577);;_Molecular_Function:_proteasome_binding_(GO:0070628);;_	K06699|0.0|mdm:103416950|K06699_proteasome_activator_subunit_4_|_(RefSeq)_proteasome_activator_subunit_4_	Proteasome_(ko03050)	[S]	Function_unknown	Proteasome-substrate-size_regulator._mid_region	Proteasome_activator_subunit_4_OS=Arabidopsis_thaliana_OX=3702_GN=PA200_PE=2_SV=2	S	Function_unknown	proteasome_activator_subunit_4_[Pyrus_ussuriensis_x_Pyrus_communis]	cellular_component:_protein-containing_complex_(GO:0032991);;_molecular_function:_molecular_function_regulator_(GO:0098772);;_biological_process:_biological_regulation_(GO:0065007);;_molecular_function:_binding_(GO:0005488)
MD00G1206600	Chr00	50288324	50290535	(at3g13330_:_2327.0)_Encodes_a_protein_that_interacts_with_the_26S_proteasome.__Mutants_are_phenotypically_indistinguishable_from_wild_type_plants_under_a_variety_of_growth_conditions.__Protein_levels_increase_upon_exposure_of_seedlings_to_MG132,_a_specific,_potent,_reversible,_and_cell-permeable_proteasome_inhibitor.;_proteasome_activating_protein_200_(PA200);_FUNCTIONS_IN:_binding;_LOCATED_IN:_…	--	--	--	Cellular_Component:_proteasome_complex_(GO:0000502);;_Molecular_Function:_peptidase_activator_activity_(GO:0016504);;_Molecular_Function:_lysine-acetylated_histone_binding_(GO:0070577);;_Molecular_Function:_proteasome_binding_(GO:0070628);;_	K06699|0.0|mdm:103416950|K06699_proteasome_activator_subunit_4_|_(RefSeq)_proteasome_activator_subunit_4_	Proteasome_(ko03050)	[S]	Function_unknown	Proteasome-substrate-size_regulator._mid_region	Proteasome_activator_subunit_4_OS=Arabidopsis_thaliana_OX=3702_GN=PA200_PE=2_SV=2	S	Function_unknown	proteasome_activator_subunit_4_[Pyrus_ussuriensis_x_Pyrus_communis]	cellular_component:_protein-containing_complex_(GO:0032991);;_molecular_function:_molecular_function_regulator_(GO:0098772);;_biological_process:_biological_regulation_(GO:0065007);;_molecular_function:_binding_(GO:0005488)
MD00G1206700	Chr00	50320759	50321100	_no_hits_&_(original_description:_no_original_description)'	LOC103944097	--	--	--	--	--	--	--	--	--	--	--	PREDICTED:_uncharacterized_protein_LOC103944097_[Pyrus_x_bretschneideri]	--
MD00G1206800	Chr00	50325771	50327281	(at2g33610_:_368.0)_Homologous_to_yeast_SWI3_&_RSC8,_components_of_the_SWI/SNF_and_RSC_chromatin_remodeling_complexes._Interacts_with_BSH,_AtSWI3A,_SWI3C_and_FCA._Expressed_ubiquitously.;_switch_subunit_3_(SWI3B);_FUNCTIONS_IN:_DNA_binding;_INVOLVED_IN:_chromatin_remodeling;_LOCATED_IN:_SWI/SNF_complex,_nucleus;_EXPRESSED_IN:_19_plant_structures;_EXPRESSED_DURING:_10_growth_stages;_CONTAINS_Inter…	LOC103952336	--	--	Molecular_Function:_DNA_binding_(GO:0003677);;_Cellular_Component:_nucleus_(GO:0005634);;_	K11649|0.0|pxb:103937328|K11649_SWI/SNF_related-matrix-associated_actin-dependent_regulator_of_chromatin_subfamily_C_|_(RefSeq)_SWI/SNF_complex_subunit_SWI3B-like_	--	[B]	Chromatin_structure_and_dynamics	SWIRM_domain	SWI/SNF_complex_subunit_SWI3B_OS=Arabidopsis_thaliana_OX=3702_GN=SWI3B_PE=1_SV=1	B	Chromatin_structure_and_dynamics	PREDICTED:_SWI/SNF_complex_subunit_SWI3B-like_isoform_X2_[Pyrus_x_bretschneideri]	molecular_function:_binding_(GO:0005488);;_cellular_component:_intracellular_(GO:0005622);;_cellular_component:_cellular_anatomical_entity_(GO:0110165)
MD00G1207000	Chr00	50397419	50398390	(at2g34150_:_260.0)_Encodes_a_member_of_the_SCAR_family.These_proteins_are_part_of_a_complex_(WAVE)_complex.The_SCAR_subunit_activates_the_ARP2/3_complex_which_in_turn_act_as_a_nucleator_for_actin_filaments.;_SCAR_family_protein;_BEST_Arabidopsis_thaliana_protein_match_is:_SCAR_family_protein_(TAIR:AT1G29170.3);_Has_35333_Blast_hits_to_34131_proteins_in_2444_species:_Archae_-_798;_Bacteria_-_2242…	LOC103940993	--	--	Molecular_Function:_actin_binding_(GO:0003779);;_Cellular_Component:_cytoplasm_(GO:0005737);;_Cellular_Component:_cytoskeleton_(GO:0005856);;_Biological_Process:_actin_cytoskeleton_organization_(GO:0030036);;_	K01595|1.98e-119|pda:103701209|K01595_phosphoenolpyruvate_carboxylase_[EC:4.1.1.31]_|_(RefSeq)_SCAR-like_protein_2_	Pyruvate_metabolism_(ko00620);;_Carbon_fixation_in_photosynthetic_organisms_(ko00710);;_Carbon_metabolism_(ko01200)	--	--	--	Protein_SCAR3_OS=Arabidopsis_thaliana_OX=3702_GN=SCAR3_PE=1_SV=1	S	Function_unknown	PREDICTED:_protein_SCAR3-like_isoform_X2_[Pyrus_x_bretschneideri]	molecular_function:_binding_(GO:0005488);;_cellular_component:_cellular_anatomical_entity_(GO:0110165);;_cellular_component:_intracellular_(GO:0005622);;_biological_process:_cellular_process_(GO:0009987)
MD00G1207100	Chr00	50437309	50437734	(at4g16195_:_86.3)_Plant_self-incompatibility_protein_S1_family;_FUNCTIONS_IN:_molecular_function_unknown;_INVOLVED_IN:_biological_process_unknown;_LOCATED_IN:_endomembrane_system;_EXPRESSED_IN:_cultured_cell;_CONTAINS_InterPro_DOMAIN/s:_Plant_self-incompatibility_S1_(InterPro:IPR010264);_BEST_Arabidopsis_thaliana_protein_match_is:_Plant_self-incompatibility_protein_S1_family_(TAIR:AT3G17080.1);_…	LOC103425890	--	--	Cellular_Component:_extracellular_region_(GO:0005576);;_Biological_Process:_rejection_of_self_pollen_(GO:0060320);;_	--	--	--	--	Plant_self-incompatibility_protein_S1	--	S	Function_unknown	S-protein_homolog_5-like_[Malus_domestica]	cellular_component:_cellular_anatomical_entity_(GO:0110165);;_biological_process:_reproduction_(GO:0000003);;_biological_process:_cellular_process_(GO:0009987);;_biological_process:_reproductive_process_(GO:0022414);;_biological_process:_multicellular_organismal_process_(GO:0032501);;_biological_process:_multi-organism_process_(GO:0051704)
MD00G1207200	Chr00	50440079	50440513	(at4g16195_:_86.3)_Plant_self-incompatibility_protein_S1_family;_FUNCTIONS_IN:_molecular_function_unknown;_INVOLVED_IN:_biological_process_unknown;_LOCATED_IN:_endomembrane_system;_EXPRESSED_IN:_cultured_cell;_CONTAINS_InterPro_DOMAIN/s:_Plant_self-incompatibility_S1_(InterPro:IPR010264);_BEST_Arabidopsis_thaliana_protein_match_is:_Plant_self-incompatibility_protein_S1_family_(TAIR:AT3G17080.1);_…	LOC103425890	--	--	Cellular_Component:_extracellular_region_(GO:0005576);;_Biological_Process:_rejection_of_self_pollen_(GO:0060320);;_	--	--	--	--	Plant_self-incompatibility_protein_S1	--	S	Function_unknown	S-protein_homolog_5-like_[Malus_domestica]	cellular_component:_cellular_anatomical_entity_(GO:0110165);;_biological_process:_reproduction_(GO:0000003);;_biological_process:_cellular_process_(GO:0009987);;_biological_process:_reproductive_process_(GO:0022414);;_biological_process:_multicellular_organismal_process_(GO:0032501);;_biological_process:_multi-organism_process_(GO:0051704)
MD00G1207300	Chr00	50458386	50461175	(at4g35550_:_196.0)_Encodes_a_WUSCHEL-related_homeobox_gene_family_member_with_65_amino_acids_in_its_homeodomain._WOX13_is_the_only_family_member_that_does_not_contain_a_sequence_of_eight_residues_(TLPLFPMH)_downstream_of_the_homeodomain_called_the_WUS_box.;_WUSCHEL_related_homeobox_13_(WOX13);_FUNCTIONS_IN:_DNA_binding,_sequence-specific_DNA_binding_transcription_factor_activity;_INVOLVED_IN:_re…	LOC103959173	--	--	Molecular_Function:_DNA_binding_(GO:0003677);;_Cellular_Component:_nucleus_(GO:0005634);;_	--	--	--	--	Homeodomain	WUSCHEL-related_homeobox_8_OS=Oryza_sativa_subsp._japonica_OX=39947_GN=WOX8_PE=2_SV=1	K	Transcription	PREDICTED:_WUSCHEL-related_homeobox_8-like_[Pyrus_x_bretschneideri]	molecular_function:_binding_(GO:0005488);;_cellular_component:_intracellular_(GO:0005622);;_cellular_component:_cellular_anatomical_entity_(GO:0110165)
MD00G1207400	Chr00	50488264	50489458	(at5g13210_:_190.0)_Uncharacterised_conserved_protein_UCP015417,__vWA;_CONTAINS_InterPro_DOMAIN/s:_Uncharacterised_conserved_protein_UCP015417,__vWA_(InterPro:IPR011205),_von_Willebrand_factor,_type_A_(InterPro:IPR002035);_BEST_Arabidopsis_thaliana_protein_match_is:_Uncharacterised_conserved_protein_UCP015417,__vWA_(TAIR:AT3G24780.1);_Has_1807_Blast_hits_to_1807_proteins_in_277_species:_Archae_-_…	--	--	--	--	K07456|1.28e-21|pavi:110766748|K07456_DNA_mismatch_repair_protein_MutS2_|_(RefSeq)_uncharacterized_protein_LOC110766748_	Mismatch_repair_(ko03430)	--	--	Domain_of_unknown_function_(DUF2828)	--	S	Function_unknown	hypothetical_protein_D8674_008848_[Pyrus_ussuriensis_x_Pyrus_communis]	--
MD00G1207500	Chr00	50498580	50499233	(p09189|hsp7c_pethy_:_689.0)_Heat_shock_cognate_70_kDa_protein_-_Petunia_hybrida_(Petunia)_&_(at5g02500_:_680.0)_encodes_a_member_of_heat_shock_protein_70_family.;_heat_shock_cognate_protein_70-1_(HSC70-1);_FUNCTIONS_IN:_ATP_binding;_INVOLVED_IN:_protein_folding,_response_to_cold,_response_to_virus,_response_to_heat;_LOCATED_IN:_cytosol,_apoplast,_chloroplast,_plasma_membrane,_membrane;_EXPRESSED…	LOC103935315	[O]	Posttranslational_modification._protein_turnover._chaperones	Molecular_Function:_ATP_binding_(GO:0005524);;_	K03283|0.0|pxb:103935315|K03283_heat_shock_70kDa_protein_1/2/6/8_|_(RefSeq)_heat_shock_cognate_70_kDa_protein-like_	Spliceosome_(ko03040);;_Protein_processing_in_endoplasmic_reticulum_(ko04141);;_Endocytosis_(ko04144)	[O]	Posttranslational_modification._protein_turnover._chaperones	Hsp70_protein	Heat_shock_cognate_70_kDa_protein_OS=Petunia_hybrida_OX=4102_GN=HSP70_PE=2_SV=1	O	Posttranslational_modification._protein_turnover._chaperones	PREDICTED:_heat_shock_cognate_70_kDa_protein-like_[Pyrus_x_bretschneideri]	molecular_function:_binding_(GO:0005488)
MD00G1207600	Chr00	50520930	50521343	(at3g07040_:_528.0)_Contains_an_N-terminal_tripartite_nucleotide_binding_site_and_a_C-terminal_tandem_array_of_leucine-rich_repeats._Confers_resistance_to_Pseudomonas_syringae_strains_that_carry_the_avirulence_genes_avrB_and_avrRpm1.;_RESISTANCE_TO_P._SYRINGAE_PV_MACULICOLA_1_(RPM1);_FUNCTIONS_IN:_protein_binding,_nucleotide_binding;_INVOLVED_IN:_defense_response,_plant-type_hypersensitive_respon…	--	--	--	Biological_Process:_defense_response_(GO:0006952);;_Molecular_Function:_ADP_binding_(GO:0043531);;_	K13457|0.0|pxb:103937131|K13457_disease_resistance_protein_RPM1_|_(RefSeq)_disease_resistance_protein_RPM1-like_	Plant-pathogen_interaction_(ko04626)	[T]	Signal_transduction_mechanisms	NB-ARC_domain	Disease_resistance_protein_RPM1_OS=Arabidopsis_thaliana_OX=3702_GN=RPM1_PE=1_SV=1	T	Signal_transduction_mechanisms	disease_resistance_protein_RPM1-like_[Pyrus_ussuriensis_x_Pyrus_communis]	biological_process:_response_to_stimulus_(GO:0050896);;_molecular_function:_binding_(GO:0005488)
MD00G1207700	Chr00	50521407	50523186	(at3g07040_:_528.0)_Contains_an_N-terminal_tripartite_nucleotide_binding_site_and_a_C-terminal_tandem_array_of_leucine-rich_repeats._Confers_resistance_to_Pseudomonas_syringae_strains_that_carry_the_avirulence_genes_avrB_and_avrRpm1.;_RESISTANCE_TO_P._SYRINGAE_PV_MACULICOLA_1_(RPM1);_FUNCTIONS_IN:_protein_binding,_nucleotide_binding;_INVOLVED_IN:_defense_response,_plant-type_hypersensitive_respon…	--	--	--	Biological_Process:_defense_response_(GO:0006952);;_Molecular_Function:_ADP_binding_(GO:0043531);;_	K13457|0.0|pxb:103937131|K13457_disease_resistance_protein_RPM1_|_(RefSeq)_disease_resistance_protein_RPM1-like_	Plant-pathogen_interaction_(ko04626)	[T]	Signal_transduction_mechanisms	NB-ARC_domain	Disease_resistance_protein_RPM1_OS=Arabidopsis_thaliana_OX=3702_GN=RPM1_PE=1_SV=1	T	Signal_transduction_mechanisms	disease_resistance_protein_RPM1-like_[Pyrus_ussuriensis_x_Pyrus_communis]	biological_process:_response_to_stimulus_(GO:0050896);;_molecular_function:_binding_(GO:0005488)
MD00G1207800	Chr00	50523248	50526795	(at3g07040_:_528.0)_Contains_an_N-terminal_tripartite_nucleotide_binding_site_and_a_C-terminal_tandem_array_of_leucine-rich_repeats._Confers_resistance_to_Pseudomonas_syringae_strains_that_carry_the_avirulence_genes_avrB_and_avrRpm1.;_RESISTANCE_TO_P._SYRINGAE_PV_MACULICOLA_1_(RPM1);_FUNCTIONS_IN:_protein_binding,_nucleotide_binding;_INVOLVED_IN:_defense_response,_plant-type_hypersensitive_respon…	LOC103937133	--	--	Biological_Process:_defense_response_(GO:0006952);;_Molecular_Function:_ADP_binding_(GO:0043531);;_	K13457|0.0|pxb:103937133|K13457_disease_resistance_protein_RPM1_|_(RefSeq)_disease_resistance_protein_RPM1-like_	Plant-pathogen_interaction_(ko04626)	[T]	Signal_transduction_mechanisms	NB-ARC_domain	Disease_resistance_protein_RPM1_OS=Arabidopsis_thaliana_OX=3702_GN=RPM1_PE=1_SV=1	T	Signal_transduction_mechanisms	PREDICTED:_disease_resistance_protein_RPM1-like_[Pyrus_x_bretschneideri]	biological_process:_response_to_stimulus_(GO:0050896);;_molecular_function:_binding_(GO:0005488)
MD00G1208700	Chr00	50967012	50967161	(q9mtn4|ycx4_oenho_:_139.0)_Hypothetical_8.4_kDa_protein_in_ycf9-trnS_intergenic_region_(ORF75)_-_Oenothera_hookeri_(Hooker's_evening_primrose)_&_(atcg00300_:_92.4)_encodes_PsbZ,_which_is_a_subunit_of_photosystem_II._In_Chlamydomonas,_this_protein_has_been_shown_to_be_essential_in_the_interaction_between_PS_II_and_the_light_harvesting_complex_II.;_YCF9;_FUNCTIONS_IN:_molecular_function_unknown;_I…	--	--	--	--	--	--	--	--	--	--	--	--	--	--
MD00G1220000	Chr00	51891573	51894439	(at5g36930_:_534.0)_Disease_resistance_protein_(TIR-NBS-LRR_class)_family;_FUNCTIONS_IN:_transmembrane_receptor_activity,_ATP_binding;_INVOLVED_IN:_signal_transduction,_defense_response,_apoptosis,_innate_immune_response;_LOCATED_IN:_intrinsic_to_membrane;_EXPRESSED_IN:_19_plant_structures;_EXPRESSED_DURING:_13_growth_stages;_CONTAINS_InterPro_DOMAIN/s:_NB-ARC_(InterPro:IPR002182),_Toll-Interleuk…	LOC103449279	[R]	General_function_prediction_only	Biological_Process:_signal_transduction_(GO:0007165);;_Molecular_Function:_ADP_binding_(GO:0043531);;_	K00695|3.48e-85|mtr:MTR_6g478030|K00695_sucrose_synthase_[EC:2.4.1.13]_|_(RefSeq)_sucrose_synthase_	Starch_and_sucrose_metabolism_(ko00500)	--	--	NB-ARC_domain	Disease_resistance_protein_RUN1_OS=Vitis_rotundifolia_OX=103349_GN=RUN1_PE=1_SV=1	T	Signal_transduction_mechanisms	TMV_resistance_protein_N-like_[Malus_domestica]	biological_process:_cellular_process_(GO:0009987);;_biological_process:_biological_regulation_(GO:0065007);;_molecular_function:_binding_(GO:0005488)
MD00G1220200	Chr00	51899066	51901156	(at4g13400_:_548.0)_2-oxoglutarate_(2OG)_and_Fe(II)-dependent_oxygenase_superfamily_protein;_BEST_Arabidopsis_thaliana_protein_match_is:_2-oxoglutarate_(2OG)_and_Fe(II)-dependent_oxygenase_superfamily_protein_(TAIR:AT3G63290.1);_Has_390_Blast_hits_to_389_proteins_in_142_species:_Archae_-_0;_Bacteria_-_106;_Metazoa_-_14;_Fungi_-_122;_Plants_-_74;_Viruses_-_0;_Other_Eukaryotes_-_74_(source:_NCBI_BL…	LOC103929419	[Q]	Secondary_metabolites_biosynthesis._transport_and_catabolism	Molecular_Function:_oxidoreductase_activity_(GO:0016491);;_	--	--	--	--	non-haem_dioxygenase_in_morphine_synthesis_N-terminal	--	S	Function_unknown	PREDICTED:_uncharacterized_protein_LOC103929419_[Pyrus_x_bretschneideri]	molecular_function:_catalytic_activity_(GO:0003824)
MD00G1220300	Chr00	51901939	51903187	(at1g06620_:_419.0)_encodes_a_protein_whose_sequence_is_similar_to_a_2-oxoglutarate-dependent_dioxygenase;_2-oxoglutarate_(2OG)_and_Fe(II)-dependent_oxygenase_superfamily_protein;_CONTAINS_InterPro_DOMAIN/s:_Oxoglutarate/iron-dependent_oxygenase_(InterPro:IPR005123);_BEST_Arabidopsis_thaliana_protein_match_is:_2-oxoglutarate_(2OG)_and_Fe(II)-dependent_oxygenase_superfamily_protein_(TAIR:AT3G61400…	LOC103967480	[Q]	Secondary_metabolites_biosynthesis._transport_and_catabolism	Molecular_Function:_oxidoreductase_activity_(GO:0016491);;_Molecular_Function:_metal_ion_binding_(GO:0046872);;_	K13229|2.45e-117|sbi:8070754|K13229_2.4-dihydroxy-1.4-benzoxazin-3-one-glucoside_dioxygenase_[EC:1.14.11.59]_|_(RefSeq)_DIBOA-glucoside_dioxygenase_BX6_	Benzoxazinoid_biosynthesis_(ko00402)	[QR]	Secondary_metabolites_biosynthesis._transport_and_catabolism;;_General_function_prediction_only	2OG-Fe(II)_oxygenase_superfamily	1-aminocyclopropane-1-carboxylate_oxidase_homolog_1_OS=Arabidopsis_thaliana_OX=3702_GN=At1g06620_PE=2_SV=1	Q	Secondary_metabolites_biosynthesis._transport_and_catabolism	PREDICTED:_1-aminocyclopropane-1-carboxylate_oxidase_homolog_1-like_[Pyrus_x_bretschneideri]	molecular_function:_catalytic_activity_(GO:0003824);;_molecular_function:_binding_(GO:0005488)
MD00G1220400	Chr00	51926139	51926710	(at1g45207_:_389.0)_Remorin_family_protein;_FUNCTIONS_IN:_molecular_function_unknown;_INVOLVED_IN:_biological_process_unknown;_LOCATED_IN:_plasma_membrane;_CONTAINS_InterPro_DOMAIN/s:_Remorin,_C-terminal_(InterPro:IPR005516);_BEST_Arabidopsis_thaliana_protein_match_is:_Remorin_family_protein_(TAIR:AT4G36970.1);_Has_35333_Blast_hits_to_34131_proteins_in_2444_species:_Archae_-_798;_Bacteria_-_22429…	--	--	--	--	--	--	--	--	Remorin._C-terminal_region	--	S	Function_unknown	hypothetical_protein_DVH24_020708_[Malus_domestica]	--
MD00G1220900	Chr00	52304098	52310388	(at1g78955_:_823.0)_camelliol_C_synthase_1_(CAMS1);_CONTAINS_InterPro_DOMAIN/s:_Terpenoid_cylases/protein_prenyltransferase_alpha-alpha_toroid_(InterPro:IPR008930),_Squalene_cyclase_(InterPro:IPR018333),_Prenyltransferase/squalene_oxidase_(InterPro:IPR001330);_BEST_Arabidopsis_thaliana_protein_match_is:_Terpenoid_cyclases_family_protein_(TAIR:AT1G78950.1);_Has_2110_Blast_hits_to_1948_proteins_in_…	--	[I]	Lipid_transport_and_metabolism	Molecular_Function:_lanosterol_synthase_activity_(GO:0000250);;_Cellular_Component:_lipid_droplet_(GO:0005811);;_Biological_Process:_triterpenoid_biosynthetic_process_(GO:0016104);;_Molecular_Function:_beta-amyrin_synthase_activity_(GO:0042300);;_	K01853|0.0|pxb:103967648|K01853_cycloartenol_synthase_[EC:5.4.99.8]_|_(RefSeq)_cycloartenol_synthase-like_	Steroid_biosynthesis_(ko00100)	[I]	Lipid_transport_and_metabolism	Squalene-hopene_cyclase_C-terminal_domain	Cycloartenol_synthase_OS=Betula_platyphylla_OX=78630_GN=CASBPX1_PE=1_SV=1	I	Lipid_transport_and_metabolism	hypothetical_protein_DVH24_000583_[Malus_domestica]	molecular_function:_catalytic_activity_(GO:0003824);;_cellular_component:_intracellular_(GO:0005622);;_cellular_component:_cellular_anatomical_entity_(GO:0110165);;_biological_process:_metabolic_process_(GO:0008152);;_biological_process:_cellular_process_(GO:0009987)
MD00G1221100	Chr00	52347255	52347542	_no_hits_&_(original_description:_no_original_description)'	LOC103434909	--	--	Biological_Process:_response_to_osmotic_stress_(GO:0006970);;_Biological_Process:_cellular_response_to_nitrogen_starvation_(GO:0006995);;_	--	--	--	--	--	Precursor_of_CEP14_OS=Arabidopsis_thaliana_OX=3702_GN=CEP14_PE=2_SV=1	--	--	precursor_of_CEP14_[Malus_domestica]	biological_process:_response_to_stimulus_(GO:0050896);;_biological_process:_cellular_process_(GO:0009987)
MD00G1221200	Chr00	52360284	52361556	(at3g28345_:_1694.0)_ABC_transporter_family_protein;_FUNCTIONS_IN:_ATPase_activity,_coupled_to_transmembrane_movement_of_substances;_INVOLVED_IN:_transport,_transmembrane_transport;_LOCATED_IN:_plasma_membrane;_EXPRESSED_IN:_shoot_apex,_inflorescence_meristem,_cotyledon,_hypocotyl,_flower;_EXPRESSED_DURING:_petal_differentiation_and_expansion_stage;_CONTAINS_InterPro_DOMAIN/s:_ATPase,_AAA+_type,_…	LOC103928466	[V]	Defense_mechanisms	Molecular_Function:_ATP_binding_(GO:0005524);;_Cellular_Component:_integral_component_of_membrane_(GO:0016021);;_Molecular_Function:_ATPase_activity_(GO:0016887);;_Molecular_Function:_ATPase-coupled_transmembrane_transporter_activity_(GO:0042626);;_	K05658|0.0|pxb:103928466|K05658_ATP-binding_cassette._subfamily_B_(MDR/TAP)._member_1_[EC:7.6.2.2]_|_(RefSeq)_ABC_transporter_B_family_member_15-like_	ABC_transporters_(ko02010)	[Q]	Secondary_metabolites_biosynthesis._transport_and_catabolism	ABC_transporter_transmembrane_region	ABC_transporter_B_family_member_15_OS=Arabidopsis_thaliana_OX=3702_GN=ABCB15_PE=3_SV=1	Q	Secondary_metabolites_biosynthesis._transport_and_catabolism	PREDICTED:_ABC_transporter_B_family_member_15-like_[Pyrus_x_bretschneideri]	molecular_function:_binding_(GO:0005488);;_cellular_component:_cellular_anatomical_entity_(GO:0110165);;_molecular_function:_catalytic_activity_(GO:0003824);;_molecular_function:_transporter_activity_(GO:0005215);;_biological_process:_cellular_process_(GO:0009987);;_biological_process:_localization_(GO:0051179)
MD00G1221400	Chr00	52362336	52367181	(p48522|tcmo_catro_:_470.0)_Trans-cinnamate_4-monooxygenase_(EC_1.14.13.11)_(Cinnamic_acid_4-hydroxylase)_(CA4H)_(C4H)_(P450C4H)_(Cytochrome_P450_73)_-_Catharanthus_roseus_(Rosy_periwinkle)_(Madagascar_periwinkle)_&_(at2g30490_:_446.0)_Encodes_a_cinnamate-4-hydroxylase._Mutations_in_this_gene_impact_phenylpropanoid_metabolism,_growth_and_development.;_cinnamate-4-hydroxylase_(C4H);_FUNCTIONS_IN:_…	--	[QV]	Secondary_metabolites_biosynthesis._transport_and_catabolism;;_Defense_mechanisms	Molecular_Function:_monooxygenase_activity_(GO:0004497);;_Molecular_Function:_iron_ion_binding_(GO:0005506);;_Molecular_Function:_oxidoreductase_activity._acting_on_paired_donors._with_incorporation_or_reduction_of_molecular_oxygen_(GO:0016705);;_Molecular_Function:_heme_binding_(GO:0020037);;_	K00487|5.59e-232|pxb:103945999|K00487_trans-cinnamate_4-monooxygenase_[EC:1.14.14.91]_|_(RefSeq)_trans-cinnamate_4-monooxygenase-like_isoform_X2_	Ubiquinone_and_other_terpenoid-quinone_biosynthesis_(ko00130);;_Phenylpropanoid_biosynthesis_(ko00940);;_Flavonoid_biosynthesis_(ko00941);;_Stilbenoid._diarylheptanoid_and_gingerol_biosynthesis_(ko00945)	[Q]	Secondary_metabolites_biosynthesis._transport_and_catabolism	Cytochrome_P450	Trans-cinnamate_4-monooxygenase_OS=Populus_kitakamiensis_OX=34292_GN=CYP73A16_PE=2_SV=1	Q	Secondary_metabolites_biosynthesis._transport_and_catabolism	hypothetical_protein_C1H46_017369_[Malus_baccata]	molecular_function:_catalytic_activity_(GO:0003824);;_biological_process:_metabolic_process_(GO:0008152);;_molecular_function:_binding_(GO:0005488)
MD00G1221600	Chr00	52564080	52565382	(at1g02090_:_323.0)_encodes_a_phosphoprotein_that_is_a_subunit_of_the_COP9_signalosome._Mutants_exhibit_constitutive_photomorphogenic_phenotype.;_FUSCA_5_(FUS5);_CONTAINS_InterPro_DOMAIN/s:_Proteasome_component_(PCI)_domain_(InterPro:IPR000717);_Has_35333_Blast_hits_to_34131_proteins_in_2444_species:_Archae_-_798;_Bacteria_-_22429;_Metazoa_-_974;_Fungi_-_991;_Plants_-_531;_Viruses_-_0;_Other_Euka…	LOC103958559	--	--	--	K12180|3.49e-175|pxb:103958559|K12180_COP9_signalosome_complex_subunit_7_|_(RefSeq)_COP9_signalosome_complex_subunit_7-like_isoform_X1_	--	[OT]	Posttranslational_modification._protein_turnover._chaperones;;_Signal_transduction_mechanisms	PCI_domain	COP9_signalosome_complex_subunit_7_OS=Arabidopsis_thaliana_OX=3702_GN=CSN7_PE=1_SV=1	--	--	PREDICTED:_COP9_signalosome_complex_subunit_7-like_isoform_X1_[Pyrus_x_bretschneideri]	--
MD00G1221700	Chr00	52592905	52593776	(at3g17380_:_343.0)_TRAF-like_family_protein;_CONTAINS_InterPro_DOMAIN/s:_TRAF-like_(InterPro:IPR008974),_MATH_(InterPro:IPR002083);_BEST_Arabidopsis_thaliana_protein_match_is:_TRAF-like_family_protein_(TAIR:AT3G20370.1);_Has_1739_Blast_hits_to_1291_proteins_in_145_species:_Archae_-_0;_Bacteria_-_0;_Metazoa_-_259;_Fungi_-_101;_Plants_-_1336;_Viruses_-_0;_Other_Eukaryotes_-_43_(source:_NCBI_BLink)…	--	--	--	Biological_Process:_response_to_acid_chemical_(GO:0001101);;_Molecular_Function:_molecular_function_(GO:0003674);;_Molecular_Function:_catalytic_activity_(GO:0003824);;_Molecular_Function:_thiol-dependent_ubiquitin-specific_protease_activity_(GO:0004843);;_Molecular_Function:_protein_binding_(GO:0005515);;_Cellular_Component:_cellular_component_(GO:0005575);;_Cellular_Component:_intracellular_(GO…	K11838|2.15e-22|aof:109841290|K11838_ubiquitin_carboxyl-terminal_hydrolase_7_[EC:3.4.19.12]_|_(RefSeq)_ubiquitin_carboxyl-terminal_hydrolase_12-like_	--	[DR]	Cell_cycle_control._cell_division._chromosome_partitioning;;_General_function_prediction_only	MATH_domain	--	D	Cell_cycle_control._cell_division._chromosome_partitioning	hypothetical_protein_D8674_009507_[Pyrus_ussuriensis_x_Pyrus_communis]	biological_process:_response_to_stimulus_(GO:0050896);;_molecular_function:_catalytic_activity_(GO:0003824);;_biological_process:_metabolic_process_(GO:0008152);;_molecular_function:_binding_(GO:0005488);;_cellular_component:_intracellular_(GO:0005622);;_cellular_component:_cellular_anatomical_entity_(GO:0110165);;_biological_process:_cellular_process_(GO:0009987);;_biological_process:_biological…
MD00G1221900	Chr00	52715957	52716307	--	--	--	--	--	--	--	--	--	--	--	--	--	--	--
MD01G1021600	Chr01	8527055	8530769	(at5g65210_:_513.0)_Encodes_TGA1,_a_redox-controlled_regulator_of_systemic_acquired_resistance.__TGA1_targets_the_activation_sequence-1_(as-1)_element_of_the_promoter_region_of_defense_proteins._TGA1_are_S-nitrosylated.;_TGA1;_CONTAINS_InterPro_DOMAIN/s:_Basic-leucine_zipper_(bZIP)_transcription_factor_(InterPro:IPR004827),_bZIP_transcription_factor,_bZIP-1_(InterPro:IPR011616);_BEST_Arabidopsis_…	--	--	--	Molecular_Function:_DNA-binding_transcription_factor_activity_(GO:0003700);;_Biological_Process:_transcription._DNA-templated_(GO:0006351);;_Molecular_Function:_sequence-specific_DNA_binding_(GO:0043565);;_	K14431|1.98e-241|mdm:103439342|K14431_transcription_factor_TGA_|_(RefSeq)_transcription_factor_TGA4-like_isoform_X3_	Plant_hormone_signal_transduction_(ko04075)	--	--	Seed_dormancy_control	Transcription_factor_TGA1_OS=Arabidopsis_thaliana_OX=3702_GN=TGA1_PE=1_SV=2	K	Transcription	transcription_factor_TGA4-like_[Pyrus_ussuriensis_x_Pyrus_communis]	molecular_function:_transcription_regulator_activity_(GO:0140110);;_biological_process:_metabolic_process_(GO:0008152);;_biological_process:_cellular_process_(GO:0009987);;_molecular_function:_binding_(GO:0005488)
MD01G1024700	Chr01	9296182	9296992	(p05190|legb4_vicfa_:_373.0)_Legumin_type_B_precursor_[Contains:_Legumin_type_B_alpha_chain_(Legumin_type_B_acidic_chain);_Legumin_type_B_beta_chain_(Legumin_type_B_basic_chain)]_-_Vicia_faba_(Broad_bean)_&_(at5g44120_:_312.0)_Encodes_a_12S_seed_storage_protein._The_Landsberg_erecta_genome_contains_another_copy_of_12S_globulin_gene,_CRA2,_which_is_located_tandemly_with_CRA1._Protein_is_tyrosine-p…	LOC103427953	--	--	Molecular_Function:_nutrient_reservoir_activity_(GO:0045735);;_	--	--	--	--	Cupin	Prunin_1_Pru_du_6.0101_OS=Prunus_dulcis_OX=3755_PE=1_SV=1	O	Posttranslational_modification._protein_turnover._chaperones	11S_globulin_seed_storage_protein_Jug_r_4-like_[Malus_domestica]	molecular_function:_nutrient_reservoir_activity_(GO:0045735)
MD01G1024900	Chr01	9335555	9339061	(at5g09850_:_304.0)_Transcription_elongation_factor_(TFIIS)_family_protein;_FUNCTIONS_IN:_transcription_regulator_activity,_DNA_binding;_INVOLVED_IN:_transcription;_LOCATED_IN:_cytosol;_EXPRESSED_IN:_24_plant_structures;_EXPRESSED_DURING:_15_growth_stages;_CONTAINS_InterPro_DOMAIN/s:_Transcription_factor_IIS,_N-terminal_(InterPro:IPR017923),_Transcription_elongation_factor,_TFIIS/CRSP70,_N-termin…	--	--	--	Cellular_Component:_nucleus_(GO:0005634);;_	--	--	--	--	TFIIS_helical_bundle-like_domain	Probable_mediator_of_RNA_polymerase_II_transcription_subunit_26c_OS=Arabidopsis_thaliana_OX=3702_GN=MED26C_PE=1_SV=1	K	Transcription	mediator_of_RNA_polymerase_II_transcription_subunit_26c_[Pyrus_ussuriensis_x_Pyrus_communis]	cellular_component:_intracellular_(GO:0005622);;_cellular_component:_cellular_anatomical_entity_(GO:0110165)
MD01G1025400	Chr01	9697060	9699782	_no_hits_&_(original_description:_no_original_description)'	--	[G]	Carbohydrate_transport_and_metabolism	Molecular_Function:_hydrolase_activity._hydrolyzing_O-glycosyl_compounds_(GO:0004553);;_Biological_Process:_carbohydrate_metabolic_process_(GO:0005975);;_Biological_Process:_actin_filament_organization_(GO:0007015);;_Molecular_Function:_actin_filament_binding_(GO:0051015);;_	K01210|4.12e-31|qsu:112018746|K01210_glucan_1.3-beta-glucosidase_[EC:3.2.1.58]_|_(RefSeq)_glucan_1.3-beta-glucosidase-like_	Starch_and_sucrose_metabolism_(ko00500)	--	--	Cellulase_(glycosyl_hydrolase_family_5)	--	G	Carbohydrate_transport_and_metabolism	glucan_1.3-beta-glucosidase_A_[Pyrus_ussuriensis_x_Pyrus_communis]	molecular_function:_catalytic_activity_(GO:0003824);;_biological_process:_metabolic_process_(GO:0008152);;_biological_process:_cellular_process_(GO:0009987);;_molecular_function:_binding_(GO:0005488)
MD01G1027400	Chr01	10237470	10238730	(at4g39730_:_218.0)_Lipase/lipooxygenase,_PLAT/LH2_family_protein;_FUNCTIONS_IN:_molecular_function_unknown;_INVOLVED_IN:_biological_process_unknown;_LOCATED_IN:_thylakoid,_chloroplast_thylakoid_membrane,_plasma_membrane,_chloroplast,_vacuole;_EXPRESSED_IN:_25_plant_structures;_EXPRESSED_DURING:_13_growth_stages;_CONTAINS_InterPro_DOMAIN/s:_Lipoxygenase,_LH2_(InterPro:IPR001024),_Lipase/lipooxyge…	LOC103931929	--	--	Molecular_Function:_catalase_activity_(GO:0004096);;_Molecular_Function:_heme_binding_(GO:0020037);;_	--	--	--	--	PLAT/LH2_domain	PLAT_domain-containing_protein_1_OS=Arabidopsis_thaliana_OX=3702_GN=PLAT1_PE=1_SV=1	S	Function_unknown	PREDICTED:_PLAT_domain-containing_protein_3-like_[Pyrus_x_bretschneideri]	molecular_function:_catalytic_activity_(GO:0003824);;_molecular_function:_antioxidant_activity_(GO:0016209);;_biological_process:_metabolic_process_(GO:0008152);;_biological_process:_cellular_process_(GO:0009987);;_biological_process:_response_to_stimulus_(GO:0050896);;_biological_process:_detoxification_(GO:0098754);;_molecular_function:_binding_(GO:0005488)
MD01G1027500	Chr01	10293635	10296313	(at5g65160_:_611.0)_tetratricopeptide_repeat_(TPR)-containing_protein;_FUNCTIONS_IN:_binding;_INVOLVED_IN:_biological_process_unknown;_LOCATED_IN:_cellular_component_unknown;_EXPRESSED_IN:_6_plant_structures;_EXPRESSED_DURING:_L_mature_pollen_stage,_M_germinated_pollen_stage,_4_anthesis,_petal_differentiation_and_expansion_stage;_CONTAINS_InterPro_DOMAIN/s:_Molecular_chaperone,_heat_shock_protein…	--	--	--	Biological_Process:_regionalization_(GO:0003002);;_Biological_Process:_response_to_stress_(GO:0006950);;_Biological_Process:_response_to_osmotic_stress_(GO:0006970);;_Biological_Process:_cell_communication_(GO:0007154);;_Biological_Process:_signal_transduction_(GO:0007165);;_Biological_Process:_multicellular_organism_development_(GO:0007275);;_Biological_Process:_pattern_specification_process_(GO…	K09527|1.15e-142|qsu:111999676|K09527_DnaJ_homolog_subfamily_C_member_7_|_(RefSeq)_TPR_repeat-containing_thioredoxin_TTL1-like_	--	[R]	General_function_prediction_only	Tetratricopeptide_repeat	Inactive_TPR_repeat-containing_thioredoxin_TTL3_OS=Arabidopsis_thaliana_OX=3702_GN=TTL3_PE=1_SV=2	S	Function_unknown	inactive_TPR_repeat-containing_thioredoxin_TTL3-like_[Pyrus_ussuriensis_x_Pyrus_communis]	biological_process:_multicellular_organismal_process_(GO:0032501);;_biological_process:_developmental_process_(GO:0032502);;_biological_process:_response_to_stimulus_(GO:0050896);;_biological_process:_cellular_process_(GO:0009987);;_biological_process:_biological_regulation_(GO:0065007);;_biological_process:_signaling_(GO:0023052)
MD01G1027600	Chr01	10296886	10302416	(at4g39740_:_309.0)_Thioredoxin_superfamily_protein;_CONTAINS_InterPro_DOMAIN/s:_Copper_chaperone_SCO1/SenC_(InterPro:IPR003782),_Thioredoxin_fold_(InterPro:IPR012335),_Thioredoxin-like_fold_(InterPro:IPR012336);_BEST_Arabidopsis_thaliana_protein_match_is:_electron_transport_SCO1/SenC_family_protein_(TAIR:AT3G08950.1);_Has_30201_Blast_hits_to_17322_proteins_in_780_species:_Archae_-_12;_Bacteria_-…	LOC103931926	[O]	Posttranslational_modification._protein_turnover._chaperones	Biological_Process:_biological_process_(GO:0008150);;_Biological_Process:_homeostatic_process_(GO:0042592);;_Biological_Process:_chemical_homeostasis_(GO:0048878);;_Biological_Process:_ion_homeostasis_(GO:0050801);;_Biological_Process:_metal_ion_homeostasis_(GO:0055065);;_Biological_Process:_copper_ion_homeostasis_(GO:0055070);;_Biological_Process:_transition_metal_ion_homeostasis_(GO:0055076);;_…	K07152|3.54e-193|pxb:103931926|K07152_protein_SCO1_|_(RefSeq)_protein_SCO1_homolog_2._mitochondrial-like_	--	[C]	Energy_production_and_conversion	SCO1/SenC	Protein_SCO1_homolog_2._mitochondrial_OS=Arabidopsis_thaliana_OX=3702_GN=HCC2_PE=2_SV=1	C	Energy_production_and_conversion	PREDICTED:_protein_SCO1_homolog_2._mitochondrial-like_[Pyrus_x_bretschneideri]	biological_process:_biological_regulation_(GO:0065007)
MD01G1029000	Chr01	10614515	10616839	(at4g39860_:_352.0)_unknown_protein;_BEST_Arabidopsis_thaliana_protein_match_is:_unknown_protein_(TAIR:AT2G22270.1);_Has_148_Blast_hits_to_144_proteins_in_18_species:_Archae_-_0;_Bacteria_-_0;_Metazoa_-_0;_Fungi_-_0;_Plants_-_144;_Viruses_-_0;_Other_Eukaryotes_-_4_(source:_NCBI_BLink)._&_(reliability:_704.0)_&__(original_description:_no_original_description)'	LOC103401654	--	--	--	--	--	--	--	Protein_of_unknown_function_(DUF4057)	--	S	Function_unknown	uncharacterized_protein_LOC103401654_[Malus_domestica]	--
MD01G1029100	Chr01	10632540	10635781	(at5g65020_:_443.0)_Annexins_are_calcium_binding_proteins_that_are_localized_in_the_cytoplasm._When_cytosolic_Ca2+_increases,_they_relocate_to_the_plasma_membrane.__They_may_be_involved_in_the_Golgi-mediated_secretion_of_polysaccharides.;_annexin_2_(ANNAT2);_FUNCTIONS_IN:_calcium-dependent_phospholipid_binding,_calcium_ion_binding;_INVOLVED_IN:_polysaccharide_transport,_response_to_water_deprivat…	--	--	--	Molecular_Function:_calcium_ion_binding_(GO:0005509);;_Molecular_Function:_calcium-dependent_phospholipid_binding_(GO:0005544);;_	K17098|1.33e-222|pxb:103931918|K17098_annexin_D_|_(RefSeq)_annexin_D2-like_	--	[U]	Intracellular_trafficking._secretion._and_vesicular_transport	Annexin	Annexin_D2_OS=Arabidopsis_thaliana_OX=3702_GN=ANN2_PE=1_SV=1	U	Intracellular_trafficking._secretion._and_vesicular_transport	annexin_D2-like_[Pyrus_ussuriensis_x_Pyrus_communis]	molecular_function:_binding_(GO:0005488)
MD01G1035000	Chr01	11830598	11833546	(q84tc6|sapk2_orysa_:_261.0)_Serine/threonine-protein_kinase_SAPK2_(EC_2.7.11.1)_(Osmotic_stress/abscisic_acid-activated_protein_kinase_2)_-_Oryza_sativa_(Rice)_&_(at4g40010_:_238.0)_encodes_a_member_of_SNF1-related_protein_kinases_(SnRK2)_whose_activity_is_activated_by_ionic_(salt)_and_non-ionic_(mannitol)_osmotic_stress.;_SNF1-related_protein_kinase_2.7_(SNRK2.7);_CONTAINS_InterPro_DOMAIN/s:_Pr…	LOC103955653	[NW]	Cell_motility;;_Extracellular_structures	Molecular_Function:_protein_serine/threonine_kinase_activity_(GO:0004674);;_Molecular_Function:_ATP_binding_(GO:0005524);;_	K14498|1.95e-251|pxb:103955653|K14498_serine/threonine-protein_kinase_SRK2_[EC:2.7.11.1]_|_(RefSeq)_serine/threonine-protein_kinase_SAPK2-like_	MAPK_signaling_pathway_-_plant_(ko04016);;_Plant_hormone_signal_transduction_(ko04075)	[T]	Signal_transduction_mechanisms	Protein_kinase_domain	Serine/threonine-protein_kinase_SAPK2_OS=Oryza_sativa_subsp._indica_OX=39946_GN=SAPK2_PE=2_SV=2	T	Signal_transduction_mechanisms	PREDICTED:_serine/threonine-protein_kinase_SAPK2-like_[Pyrus_x_bretschneideri]	molecular_function:_catalytic_activity_(GO:0003824);;_biological_process:_metabolic_process_(GO:0008152);;_biological_process:_cellular_process_(GO:0009987);;_molecular_function:_binding_(GO:0005488)
MD01G1035200	Chr01	11956506	11957179	(at4g02750_:_457.0)_Tetratricopeptide_repeat_(TPR)-like_superfamily_protein;_LOCATED_IN:_mitochondrion;_EXPRESSED_IN:_16_plant_structures;_EXPRESSED_DURING:_7_growth_stages;_CONTAINS_InterPro_DOMAIN/s:_Pentatricopeptide_repeat_(InterPro:IPR002885);_BEST_Arabidopsis_thaliana_protein_match_is:_pentatricopeptide_(PPR)_repeat-containing_protein_(TAIR:AT1G09410.1);_Has_56089_Blast_hits_to_14902_protei…	--	--	--	--	K22733|3.36e-66|cit:102612526|K22733_magnesium_transporter_|_(RefSeq)_uncharacterized_protein_LOC102612526_	--	[R]	General_function_prediction_only	PPR_repeat	Pentatricopeptide_repeat-containing_protein_At2g13600_OS=Arabidopsis_thaliana_OX=3702_GN=PCMP-E76_PE=3_SV=1	S	Function_unknown	pentatricopeptide_repeat-containing_protein_[Pyrus_ussuriensis_x_Pyrus_communis]	--
MD01G1035300	Chr01	11967731	11969419	(at5g65360_:_228.0)_Histone_superfamily_protein;_FUNCTIONS_IN:_DNA_binding;_INVOLVED_IN:_nucleosome_assembly;_LOCATED_IN:_chloroplast,_nucleosome;_EXPRESSED_IN:_23_plant_structures;_EXPRESSED_DURING:_14_growth_stages;_CONTAINS_InterPro_DOMAIN/s:_Histone_H3_(InterPro:IPR000164),_Histone-fold_(InterPro:IPR009072),_Histone_core_(InterPro:IPR007125);_BEST_Arabidopsis_thaliana_protein_match_is:_Histon…	--	--	--	Cellular_Component:_nucleosome_(GO:0000786);;_Molecular_Function:_DNA_binding_(GO:0003677);;_Cellular_Component:_nucleus_(GO:0005634);;_Cellular_Component:_integral_component_of_membrane_(GO:0016021);;_Molecular_Function:_protein_heterodimerization_activity_(GO:0046982);;_	K11253|6.74e-86|adu:107460150|K11253_histone_H3_|_(RefSeq)_histone_H3.3_	--	[B]	Chromatin_structure_and_dynamics	Core_histone_H2A/H2B/H3/H4	Histone_H3.3_OS=Arabidopsis_thaliana_OX=3702_GN=HTR4_PE=1_SV=2	B	Chromatin_structure_and_dynamics	hypothetical_protein_GLYMA_11G241700._partial_[Glycine_max]	cellular_component:_protein-containing_complex_(GO:0032991);;_molecular_function:_binding_(GO:0005488);;_cellular_component:_intracellular_(GO:0005622);;_cellular_component:_cellular_anatomical_entity_(GO:0110165)
MD01G1035400	Chr01	11990053	11996265	(at4g40050_:_450.0)_FUNCTIONS_IN:_signal_transducer_activity;_INVOLVED_IN:_biological_process_unknown;_LOCATED_IN:_cellular_component_unknown;_EXPRESSED_IN:_22_plant_structures;_EXPRESSED_DURING:_13_growth_stages;_CONTAINS_InterPro_DOMAIN/s:_Uncharacterised_conserved_protein_UCP013022_(InterPro:IPR016607),_Regulator_of_G_protein_signalling_(InterPro:IPR000342);_BEST_Arabidopsis_thaliana_protein_m…	LOC103955650	--	--	Molecular_Function:_transcription_corepressor_activity_(GO:0003714);;_Biological_Process:_transcription._DNA-templated_(GO:0006351);;_	--	--	--	--	Protein_SCAI	--	S	Function_unknown	PREDICTED:_protein_SCAI-like_[Pyrus_x_bretschneideri]	molecular_function:_transcription_regulator_activity_(GO:0140110);;_biological_process:_biological_regulation_(GO:0065007);;_biological_process:_metabolic_process_(GO:0008152);;_biological_process:_cellular_process_(GO:0009987)
MD01G1035500	Chr01	12005902	12010158	(at3g51270_:_516.0)_protein_serine/threonine_kinases;ATP_binding;catalytics;_FUNCTIONS_IN:_protein_serine/threonine_kinase_activity,_catalytic_activity,_ATP_binding;_INVOLVED_IN:_protein_amino_acid_phosphorylation;_LOCATED_IN:_cellular_component_unknown;_EXPRESSED_IN:_21_plant_structures;_EXPRESSED_DURING:_13_growth_stages;_CONTAINS_InterPro_DOMAIN/s:_RIO-like_kinase_(InterPro:IPR018934),_RIO_kin…	--	[T]	Signal_transduction_mechanisms	Molecular_Function:_protein_serine/threonine_kinase_activity_(GO:0004674);;_Molecular_Function:_ATP_binding_(GO:0005524);;_	K07179|0.0|pxb:103931787|K07179_RIO_kinase_2_[EC:2.7.11.1]_|_(RefSeq)_serine/threonine-protein_kinase_rio2-like_isoform_X2_	Ribosome_biogenesis_in_eukaryotes_(ko03008)	[TR]	Signal_transduction_mechanisms;;_General_function_prediction_only	RIO1_family	--	T	Signal_transduction_mechanisms	serine/threonine-protein_kinase_rio2-like_[Pyrus_ussuriensis_x_Pyrus_communis]	molecular_function:_catalytic_activity_(GO:0003824);;_biological_process:_metabolic_process_(GO:0008152);;_biological_process:_cellular_process_(GO:0009987);;_molecular_function:_binding_(GO:0005488)
MD01G1035600	Chr01	12010667	12020048	(at5g65290_:_928.0)_LMBR1-like_membrane_protein;_FUNCTIONS_IN:_molecular_function_unknown;_INVOLVED_IN:_biological_process_unknown;_LOCATED_IN:_endomembrane_system,_integral_to_membrane;_EXPRESSED_IN:_23_plant_structures;_EXPRESSED_DURING:_15_growth_stages;_CONTAINS_InterPro_DOMAIN/s:_LMBR1-like_membrane_protein,_conserved_region_(InterPro:IPR006876);_Has_378_Blast_hits_to_361_proteins_in_164_spe…	LOC103401626	--	--	Cellular_Component:_integral_component_of_membrane_(GO:0016021);;_	K10738|6.14e-292|dzi:111295372|K10738_DNA_helicase_MCM9_[EC:3.6.4.12]_|_(RefSeq)_uncharacterized_protein_LOC111295372_isoform_X1_	--	[R]	General_function_prediction_only	LMBR1-like_membrane_protein	--	S	Function_unknown	LMBR1_domain-containing_protein_2_homolog_A_[Malus_domestica]	cellular_component:_cellular_anatomical_entity_(GO:0110165)
MD01G1038200	Chr01	13141442	13146814	(at5g65450_:_541.0)_Encodes_a_ubiquitin-specific_protease.;_ubiquitin-specific_protease_17_(UBP17);_FUNCTIONS_IN:_cysteine-type_endopeptidase_activity,_ubiquitin_thiolesterase_activity,_zinc_ion_binding;_INVOLVED_IN:_ubiquitin-dependent_protein_catabolic_process;_LOCATED_IN:_mitochondrion;_EXPRESSED_IN:_24_plant_structures;_EXPRESSED_DURING:_12_growth_stages;_CONTAINS_InterPro_DOMAIN/s:_Zinc_fing…	--	--	--	Biological_Process:_ubiquitin-dependent_protein_catabolic_process_(GO:0006511);;_Cellular_Component:_integral_component_of_membrane_(GO:0016021);;_Biological_Process:_protein_deubiquitination_(GO:0016579);;_Molecular_Function:_thiol-dependent_ubiquitinyl_hydrolase_activity_(GO:0036459);;_Molecular_Function:_metal_ion_binding_(GO:0046872);;_	K11855|0.0|pxb:103933059|K11855_ubiquitin_carboxyl-terminal_hydrolase_36/42_[EC:3.4.19.12]_|_(RefSeq)_ubiquitin_carboxyl-terminal_hydrolase_17_	--	[O]	Posttranslational_modification._protein_turnover._chaperones	Ubiquitin_carboxyl-terminal_hydrolase	Ubiquitin_carboxyl-terminal_hydrolase_17_OS=Arabidopsis_thaliana_OX=3702_GN=UBP17_PE=2_SV=1	O	Posttranslational_modification._protein_turnover._chaperones	ubiquitin_carboxyl-terminal_hydrolase_17_[Pyrus_ussuriensis_x_Pyrus_communis]	biological_process:_metabolic_process_(GO:0008152);;_biological_process:_cellular_process_(GO:0009987);;_cellular_component:_cellular_anatomical_entity_(GO:0110165);;_molecular_function:_catalytic_activity_(GO:0003824);;_molecular_function:_binding_(GO:0005488)
MD01G1038300	Chr01	13148880	13149428	(at5g64620_:_160.0)_Plant_cell_wall_(CWI)_and_vacuolar_invertases_(VI)__play_important_roles_in_carbohydrate_metabolism,_stress_responses__and_sugar_signaling.;_cell_wall_/_vacuolar_inhibitor_of_fructosidase_2_(C/VIF2);_FUNCTIONS_IN:_enzyme_inhibitor_activity,_pectinesterase_inhibitor_activity,_pectinesterase_activity;_INVOLVED_IN:_response_to_karrikin;_LOCATED_IN:_endomembrane_system;_EXPRESSED_…	LOC103422929	--	--	Molecular_Function:_enzyme_inhibitor_activity_(GO:0004857);;_	--	--	--	--	Plant_invertase/pectin_methylesterase_inhibitor	Cell_wall_/_vacuolar_inhibitor_of_fructosidase_2_OS=Arabidopsis_thaliana_OX=3702_GN=C/VIF2_PE=1_SV=1	S	Function_unknown	cell_wall_/_vacuolar_inhibitor_of_fructosidase_2-like_[Malus_domestica]	molecular_function:_molecular_function_regulator_(GO:0098772);;_biological_process:_biological_regulation_(GO:0065007)
MD01G1046700	Chr01	14778939	14781459	(at3g03080_:_442.0)_Zinc-binding_dehydrogenase_family_protein;_FUNCTIONS_IN:_oxidoreductase_activity,_binding,_zinc_ion_binding,_catalytic_activity;_INVOLVED_IN:_oxidation_reduction,_metabolic_process;_LOCATED_IN:_cellular_component_unknown;_EXPRESSED_IN:_8_plant_structures;_EXPRESSED_DURING:_L_mature_pollen_stage,_M_germinated_pollen_stage,_4_anthesis,_petal_differentiation_and_expansion_stage;_…	--	[QR]	Secondary_metabolites_biosynthesis._transport_and_catabolism;;_General_function_prediction_only	Molecular_Function:_oxidoreductase_activity_(GO:0016491);;_	K19825|4.57e-201|nsy:104231555|K19825_2-alkenal_reductase_(NADP+)_[EC:1.3.1.102]_|_(RefSeq)_2-alkenal_reductase_(NADP(+)-dependent)_	--	[R]	General_function_prediction_only	N-terminal_domain_of_oxidoreductase	2-alkenal_reductase_(NADP(+)-dependent)_OS=Nicotiana_tabacum_OX=4097_GN=DBR_PE=1_SV=1	S	Function_unknown	2-alkenal_reductase_(NADP(+)-dependent)-like_[Pyrus_ussuriensis_x_Pyrus_communis]	molecular_function:_catalytic_activity_(GO:0003824)
MD01G1046800	Chr01	14818315	14823138	(at2g22070_:_568.0)_pentatricopeptide_(PPR)_repeat-containing_protein;_CONTAINS_InterPro_DOMAIN/s:_Pentatricopeptide_repeat_(InterPro:IPR002885);_BEST_Arabidopsis_thaliana_protein_match_is:_Pentatricopeptide_repeat_(PPR)_superfamily_protein_(TAIR:AT1G25360.1);_Has_47939_Blast_hits_to_14346_proteins_in_287_species:_Archae_-_0;_Bacteria_-_20;_Metazoa_-_98;_Fungi_-_122;_Plants_-_46979;_Viruses_-_0;_…	LOC103446159	--	--	Molecular_Function:_zinc_ion_binding_(GO:0008270);;_	K23541|2.34e-22|cpap:110825758|K23541_Ca2+/H+_antiporter._TMEM165/GDT1_family_|_(RefSeq)_pentatricopeptide_repeat-containing_protein_At4g21065-like_	--	[R]	General_function_prediction_only	PPR_repeat_family	Pentatricopeptide_repeat-containing_protein_At2g22070_OS=Arabidopsis_thaliana_OX=3702_GN=PCMP-H41_PE=3_SV=1	S	Function_unknown	LOW_QUALITY_PROTEIN:_pentatricopeptide_repeat-containing_protein_At2g22070-like_[Malus_domestica]	molecular_function:_binding_(GO:0005488)
MD01G1046900	Chr01	14836630	14842481	(at3g49650_:_927.0)_P-loop_containing_nucleoside_triphosphate_hydrolases_superfamily_protein;_FUNCTIONS_IN:_microtubule_motor_activity,_ATP_binding;_INVOLVED_IN:_microtubule-based_movement;_EXPRESSED_IN:_22_plant_structures;_EXPRESSED_DURING:_13_growth_stages;_CONTAINS_InterPro_DOMAIN/s:_Kinesin,_motor_region,_conserved_site_(InterPro:IPR019821),_Kinesin,_motor_domain_(InterPro:IPR001752);_BEST_A…	LOC103429188	--	--	Molecular_Function:_microtubule_motor_activity_(GO:0003777);;_Molecular_Function:_ATP_binding_(GO:0005524);;_Cellular_Component:_microtubule_(GO:0005874);;_Biological_Process:_microtubule-based_movement_(GO:0007018);;_Molecular_Function:_microtubule_binding_(GO:0008017);;_	K10401|0.0|mdm:103429188|K10401_kinesin_family_member_18/19_|_(RefSeq)_kinesin-like_protein_KIN-8B_isoform_X1_	--	[Z]	Cytoskeleton	Kinesin_motor_domain	Kinesin-like_protein_KIN-8B_OS=Arabidopsis_thaliana_OX=3702_GN=KIN8B_PE=2_SV=1	Z	Cytoskeleton	kinesin-like_protein_KIN-8B_isoform_X1_[Malus_domestica]	molecular_function:_catalytic_activity_(GO:0003824);;_molecular_function:_binding_(GO:0005488);;_cellular_component:_intracellular_(GO:0005622);;_cellular_component:_cellular_anatomical_entity_(GO:0110165);;_biological_process:_cellular_process_(GO:0009987)
MD01G1047000	Chr01	14844111	14846867	(at3g49660_:_481.0)_Transducin/WD40_repeat-like_superfamily_protein;_FUNCTIONS_IN:_nucleotide_binding;_INVOLVED_IN:_G-protein_coupled_receptor_protein_signaling_pathway;_LOCATED_IN:_chloroplast,_heterotrimeric_G-protein_complex;_EXPRESSED_IN:_6_plant_structures;_EXPRESSED_DURING:_F_mature_embryo_stage,_petal_differentiation_and_expansion_stage,_E_expanded_cotyledon_stage,_D_bilateral_stage;_CONTA…	--	--	--	Biological_Process:_reproduction_(GO:0000003);;_Cellular_Component:_histone_acetyltransferase_complex_(GO:0000123);;_Biological_Process:_developmental_process_involved_in_reproduction_(GO:0003006);;_Molecular_Function:_molecular_function_(GO:0003674);;_Molecular_Function:_binding_(GO:0005488);;_Molecular_Function:_protein_binding_(GO:0005515);;_Cellular_Component:_cellular_component_(GO:0005575);…	K14963|2.97e-61|mdm:114822021|K14963_COMPASS_component_SWD3_|_(RefSeq)_COMPASS-like_H3K4_histone_methylase_component_WDR5A_	--	[R]	General_function_prediction_only	WD_domain._G-beta_repeat	COMPASS-like_H3K4_histone_methylase_component_WDR5A_OS=Arabidopsis_thaliana_OX=3702_GN=WDR5A_PE=1_SV=1	S	Function_unknown	protein_will_die_slowly_[Pyrus_ussuriensis_x_Pyrus_communis]	biological_process:_reproduction_(GO:0000003);;_cellular_component:_intracellular_(GO:0005622);;_cellular_component:_protein-containing_complex_(GO:0032991);;_biological_process:_reproductive_process_(GO:0022414);;_biological_process:_developmental_process_(GO:0032502);;_molecular_function:_binding_(GO:0005488);;_cellular_component:_cellular_anatomical_entity_(GO:0110165);;_biological_process:_ce…
MD01G1047200	Chr01	14862135	14864137	(at4g37850_:_227.0)_basic_helix-loop-helix_(bHLH)_DNA-binding_superfamily_protein;_FUNCTIONS_IN:_DNA_binding,_sequence-specific_DNA_binding_transcription_factor_activity;_INVOLVED_IN:_regulation_of_transcription;_LOCATED_IN:_nucleus;_CONTAINS_InterPro_DOMAIN/s:_Helix-loop-helix_DNA-binding_domain_(InterPro:IPR001092),_Helix-loop-helix_DNA-binding_(InterPro:IPR011598);_BEST_Arabidopsis_thaliana_pr…	--	--	--	Molecular_Function:_protein_dimerization_activity_(GO:0046983);;_	K13422|1.30e-16|ats:109750771|K13422_transcription_factor_MYC2_|_(RefSeq)_LOC109750771;_transcription_factor_MYC2-like_	MAPK_signaling_pathway_-_plant_(ko04016);;_Plant_hormone_signal_transduction_(ko04075)	--	--	Helix-loop-helix_DNA-binding_domain	Transcription_factor_bHLH25_OS=Arabidopsis_thaliana_OX=3702_GN=BHLH25_PE=2_SV=2	K	Transcription	transcription_factor_bHLH18-like_[Pyrus_ussuriensis_x_Pyrus_communis]	molecular_function:_binding_(GO:0005488)
MD01G1047400	Chr01	14932026	14933451	(at2g22750_:_164.0)_basic_helix-loop-helix_(bHLH)_DNA-binding_superfamily_protein;_FUNCTIONS_IN:_DNA_binding,_sequence-specific_DNA_binding_transcription_factor_activity;_INVOLVED_IN:_regulation_of_transcription;_LOCATED_IN:_nucleus;_EXPRESSED_IN:_sepal;_EXPRESSED_DURING:_petal_differentiation_and_expansion_stage;_CONTAINS_InterPro_DOMAIN/s:_Helix-loop-helix_DNA-binding_domain_(InterPro:IPR001092…	--	--	--	Molecular_Function:_protein_dimerization_activity_(GO:0046983);;_	K13422|3.73e-15|ppp:112288376|K13422_transcription_factor_MYC2_|_(RefSeq)_transcription_factor_MYC3-like_isoform_X1_	MAPK_signaling_pathway_-_plant_(ko04016);;_Plant_hormone_signal_transduction_(ko04075)	--	--	Helix-loop-helix_DNA-binding_domain	Transcription_factor_bHLH25_OS=Arabidopsis_thaliana_OX=3702_GN=BHLH25_PE=2_SV=2	K	Transcription	transcription_factor_bHLH18-like_[Pyrus_ussuriensis_x_Pyrus_communis]	molecular_function:_binding_(GO:0005488)
MD01G1050300	Chr01	15342007	15346021	(at4g00750_:_832.0)_S-adenosyl-L-methionine-dependent_methyltransferases_superfamily_protein;_CONTAINS_InterPro_DOMAIN/s:_Protein_of_unknown_function_DUF248,_methyltransferase_putative_(InterPro:IPR004159);_BEST_Arabidopsis_thaliana_protein_match_is:_S-adenosyl-L-methionine-dependent_methyltransferases_superfamily_protein_(TAIR:AT2G45750.1);_Has_1807_Blast_hits_to_1807_proteins_in_277_species:_Ar…	LOC103941471	--	--	Molecular_Function:_methyltransferase_activity_(GO:0008168);;_Cellular_Component:_integral_component_of_membrane_(GO:0016021);;_Biological_Process:_methylation_(GO:0032259);;_	K23872|0.0|pxb:103941471|K23872_putative_homogalacturonan_methyltransferase_[EC:2.1.1.-]_|_(RefSeq)_probable_methyltransferase_PMT13_	--	--	--	Putative_S-adenosyl-L-methionine-dependent_methyltransferase	Probable_pectin_methyltransferase_QUA3_OS=Arabidopsis_thaliana_OX=3702_GN=QUA3_PE=2_SV=1	S	Function_unknown	PREDICTED:_probable_methyltransferase_PMT13_[Pyrus_x_bretschneideri]	molecular_function:_catalytic_activity_(GO:0003824);;_cellular_component:_cellular_anatomical_entity_(GO:0110165);;_biological_process:_metabolic_process_(GO:0008152)
MD01G1050400	Chr01	15368097	15372652	(at3g61140_:_646.0)_Represses_photomorphogenesis_and_induces_skotomorphogenesis_in_the_dark._Component_of_the_nuclear-localized_COP9_complex._Mutants_display_striking_purple_coloration_due_to_anthocyanin_accumulation_in_their_cotyledons,_first_become_defective_during_embryogenesis_and_exhibit_limited_seedling_development.;_FUSCA_6_(FUS6);_CONTAINS_InterPro_DOMAIN/s:_Proteasome_component_(PCI)_dom…	--	--	--	--	K12175|0.0|pxb:103941473|K12175_COP9_signalosome_complex_subunit_1_|_(RefSeq)_COP9_signalosome_complex_subunit_1-like_	--	[OT]	Posttranslational_modification._protein_turnover._chaperones;;_Signal_transduction_mechanisms	26S_proteasome_subunit_RPN7	COP9_signalosome_complex_subunit_1_OS=Arabidopsis_thaliana_OX=3702_GN=CSN1_PE=1_SV=2	--	--	COP9_signalosome_complex_subunit_1-like_[Pyrus_ussuriensis_x_Pyrus_communis]	--
MD01G1050500	Chr01	15378062	15382970	(at4g00752_:_261.0)_UBX_domain-containing_protein;_FUNCTIONS_IN:_molecular_function_unknown;_INVOLVED_IN:_biological_process_unknown;_LOCATED_IN:_cellular_component_unknown;_EXPRESSED_IN:_cultured_cell;_CONTAINS_InterPro_DOMAIN/s:_UBX_(InterPro:IPR001012),_Ubiquitin_interacting_motif_(InterPro:IPR003903),_UBA-like_(InterPro:IPR009060);_BEST_Arabidopsis_thaliana_protein_match_is:_Ubiquitin-like_su…	LOC103941472	--	--	Molecular_Function:_protein_binding_(GO:0005515);;_	K18726|4.85e-98|lang:109360768|K18726_FAS-associated_factor_2_|_(RefSeq)_plant_UBX_domain-containing_protein_13-like_	--	[T]	Signal_transduction_mechanisms	UBX_domain	Plant_UBX_domain-containing_protein_9_OS=Arabidopsis_thaliana_OX=3702_GN=PUX9_PE=1_SV=1	T	Signal_transduction_mechanisms	PREDICTED:_plant_UBX_domain-containing_protein_9_isoform_X1_[Pyrus_x_bretschneideri]	molecular_function:_binding_(GO:0005488)
MD01G1050600	Chr01	15382973	15387768	(at4g00750_:_832.0)_S-adenosyl-L-methionine-dependent_methyltransferases_superfamily_protein;_CONTAINS_InterPro_DOMAIN/s:_Protein_of_unknown_function_DUF248,_methyltransferase_putative_(InterPro:IPR004159);_BEST_Arabidopsis_thaliana_protein_match_is:_S-adenosyl-L-methionine-dependent_methyltransferases_superfamily_protein_(TAIR:AT2G45750.1);_Has_1807_Blast_hits_to_1807_proteins_in_277_species:_Ar…	--	--	--	Molecular_Function:_methyltransferase_activity_(GO:0008168);;_Cellular_Component:_integral_component_of_membrane_(GO:0016021);;_Biological_Process:_methylation_(GO:0032259);;_	K23872|6.62e-174|smo:SELMODRAFT_74065|K23872_putative_homogalacturonan_methyltransferase_[EC:2.1.1.-]_|_(RefSeq)_hypothetical_protein_	--	--	--	Putative_S-adenosyl-L-methionine-dependent_methyltransferase	Probable_methyltransferase_PMT15_OS=Arabidopsis_thaliana_OX=3702_GN=At4g00750_PE=2_SV=1	S	Function_unknown	hypothetical_protein_C1H46_026431_[Malus_baccata]	molecular_function:_catalytic_activity_(GO:0003824);;_cellular_component:_cellular_anatomical_entity_(GO:0110165);;_biological_process:_metabolic_process_(GO:0008152)
MD01G1053700	Chr01	15845227	15854875	(at4g00630_:_1291.0)_member_of_Putative_potassium_transporter_family;_K+_efflux_antiporter_2_(KEA2);_FUNCTIONS_IN:_potassium:hydrogen_antiporter_activity,_potassium_ion_transmembrane_transporter_activity;_INVOLVED_IN:_potassium_ion_transport,_cation_transport,_metabolic_process,_transmembrane_transport;_EXPRESSED_IN:_24_plant_structures;_EXPRESSED_DURING:_13_growth_stages;_CONTAINS_InterPro_DOMAI…	LOC103939487	[P]	Inorganic_ion_transport_and_metabolism	Biological_Process:_potassium_ion_transport_(GO:0006813);;_Molecular_Function:_solute:proton_antiporter_activity_(GO:0015299);;_Cellular_Component:_integral_component_of_membrane_(GO:0016021);;_	--	--	[P]	Inorganic_ion_transport_and_metabolism	Sodium/hydrogen_exchanger_family	K(+)_efflux_antiporter_2._chloroplastic_OS=Arabidopsis_thaliana_OX=3702_GN=KEA2_PE=1_SV=2	P	Inorganic_ion_transport_and_metabolism	PREDICTED:_K(+)_efflux_antiporter_2._chloroplastic_[Pyrus_x_bretschneideri]	biological_process:_localization_(GO:0051179);;_molecular_function:_transporter_activity_(GO:0005215);;_biological_process:_cellular_process_(GO:0009987);;_cellular_component:_cellular_anatomical_entity_(GO:0110165)
MD01G1053800	Chr01	15859027	15860237	_no_hits_&_(original_description:_no_original_description)'	LOC103439279	--	--	Cellular_Component:_integral_component_of_membrane_(GO:0016021);;_	K13466|1.38e-105|mdm:103407325|K13466_EIX_receptor_1/2_|_(RefSeq)_receptor-like_protein_EIX2_	Plant-pathogen_interaction_(ko04626)	--	--	Leucine_rich_repeat	Receptor-like_protein_EIX1_OS=Solanum_lycopersicum_OX=4081_GN=EIX1_PE=2_SV=2	P	Inorganic_ion_transport_and_metabolism	receptor-like_protein_EIX2_[Malus_domestica]	cellular_component:_cellular_anatomical_entity_(GO:0110165)
MD01G1053900	Chr01	15861505	15861946	(at1g74180_:_144.0)_receptor_like_protein_14_(RLP14);_INVOLVED_IN:_signal_transduction;_LOCATED_IN:_chloroplast;_EXPRESSED_IN:_19_plant_structures;_EXPRESSED_DURING:_13_growth_stages;_CONTAINS_InterPro_DOMAIN/s:_Leucine-rich_repeat,_typical_subtype_(InterPro:IPR003591),_Leucine-rich_repeat-containing_N-terminal_domain,_type_2_(InterPro:IPR013210),_Leucine-rich_repeat_(InterPro:IPR001611);_BEST_Ar…	LOC103957410	--	--	Cellular_Component:_integral_component_of_membrane_(GO:0016021);;_Molecular_Function:_kinase_activity_(GO:0016301);;_	K13466|2.10e-80|mdm:103407325|K13466_EIX_receptor_1/2_|_(RefSeq)_receptor-like_protein_EIX2_	Plant-pathogen_interaction_(ko04626)	--	--	Leucine_rich_repeat	Receptor-like_protein_EIX2_OS=Solanum_lycopersicum_OX=4081_GN=EIX2_PE=1_SV=2	P	Inorganic_ion_transport_and_metabolism	PREDICTED:_LRR_receptor-like_serine/threonine-protein_kinase_GSO2_[Pyrus_x_bretschneideri]	cellular_component:_cellular_anatomical_entity_(GO:0110165);;_molecular_function:_catalytic_activity_(GO:0003824)
MD01G1054000	Chr01	15862159	15862482	(at2g25470_:_161.0)_receptor_like_protein_21_(RLP21);_INVOLVED_IN:_signal_transduction;_LOCATED_IN:_chloroplast;_EXPRESSED_IN:_hypocotyl;_CONTAINS_InterPro_DOMAIN/s:_Leucine-rich_repeat,_typical_subtype_(InterPro:IPR003591),_Leucine-rich_repeat-containing_N-terminal_domain,_type_2_(InterPro:IPR013210),_Leucine-rich_repeat_(InterPro:IPR001611);_BEST_Arabidopsis_thaliana_protein_match_is:_receptor_…	--	--	--	Cellular_Component:_integral_component_of_membrane_(GO:0016021);;_Molecular_Function:_kinase_activity_(GO:0016301);;_	K13466|2.73e-48|pxb:103932458|K13466_EIX_receptor_1/2_|_(RefSeq)_LRR_receptor-like_serine/threonine-protein_kinase_GSO2_isoform_X1_	Plant-pathogen_interaction_(ko04626)	--	--	Leucine_rich_repeat	--	S	Function_unknown	LRR_receptor-like_serine/threonine-protein_kinase_ERECTA_[Pyrus_ussuriensis_x_Pyrus_communis]	cellular_component:_cellular_anatomical_entity_(GO:0110165);;_molecular_function:_catalytic_activity_(GO:0003824)
MD01G1054100	Chr01	15863169	15865615	(at2g25470_:_161.0)_receptor_like_protein_21_(RLP21);_INVOLVED_IN:_signal_transduction;_LOCATED_IN:_chloroplast;_EXPRESSED_IN:_hypocotyl;_CONTAINS_InterPro_DOMAIN/s:_Leucine-rich_repeat,_typical_subtype_(InterPro:IPR003591),_Leucine-rich_repeat-containing_N-terminal_domain,_type_2_(InterPro:IPR013210),_Leucine-rich_repeat_(InterPro:IPR001611);_BEST_Arabidopsis_thaliana_protein_match_is:_receptor_…	LOC103941497	--	--	Cellular_Component:_integral_component_of_membrane_(GO:0016021);;_Molecular_Function:_kinase_activity_(GO:0016301);;_	K13466|2.20e-146|pper:18785913|K13466_EIX_receptor_1/2_|_(RefSeq)_LRR_receptor-like_serine/threonine-protein_kinase_GSO2_isoform_X1_	Plant-pathogen_interaction_(ko04626)	[R]	General_function_prediction_only	Leucine_rich_repeat	Receptor-like_protein_EIX2_OS=Solanum_lycopersicum_OX=4081_GN=EIX2_PE=1_SV=2	P	Inorganic_ion_transport_and_metabolism	PREDICTED:_LRR_receptor-like_serine/threonine-protein_kinase_GSO2_[Pyrus_x_bretschneideri]	cellular_component:_cellular_anatomical_entity_(GO:0110165);;_molecular_function:_catalytic_activity_(GO:0003824)
MD01G1054200	Chr01	15868259	15874943	(at4g00660_:_807.0)_RNAhelicase-like_8_(RH8);_FUNCTIONS_IN:_helicase_activity,_nucleic_acid_binding,_ATP-dependent_helicase_activity,_ATP_binding;_INVOLVED_IN:_viral_reproduction,_virus-host_interaction;_EXPRESSED_IN:_24_plant_structures;_EXPRESSED_DURING:_15_growth_stages;_CONTAINS_InterPro_DOMAIN/s:_RNA_helicase,_DEAD-box_type,_Q_motif_(InterPro:IPR014014),_DNA/RNA_helicase,_DEAD/DEAH_box_type,…	LOC112181470	[L]	Replication._recombination_and_repair	Molecular_Function:_nucleic_acid_binding_(GO:0003676);;_Molecular_Function:_RNA_helicase_activity_(GO:0003724);;_Molecular_Function:_ATP_binding_(GO:0005524);;_	K12614|0.0|mdm:103402739|K12614_ATP-dependent_RNA_helicase_DDX6/DHH1_[EC:3.6.4.13]_|_(RefSeq)_DEAD-box_ATP-dependent_RNA_helicase_8-like_	RNA_degradation_(ko03018)	[A]	RNA_processing_and_modification	DEAD/DEAH_box_helicase	DEAD-box_ATP-dependent_RNA_helicase_8_OS=Arabidopsis_thaliana_OX=3702_GN=RH8_PE=2_SV=1	A	RNA_processing_and_modification	DEAD-box_ATP-dependent_RNA_helicase_8_[Rosa_chinensis]	molecular_function:_binding_(GO:0005488);;_molecular_function:_catalytic_activity_(GO:0003824)
MD01G1054300	Chr01	15876653	15880049	(at2g38040_:_686.0)_encodes_the_carboxyltransferase_alpha_subunit_of_acetyl-CoA_carboxylase,_involved_in_de_novo_fatty_acid_biosynthesis;_acetyl_Co-enzyme_a_carboxylase_carboxyltransferase_alpha_subunit_(CAC3);_FUNCTIONS_IN:_acetyl-CoA_carboxylase_activity;_INVOLVED_IN:_fatty_acid_biosynthetic_process;_LOCATED_IN:_acetyl-CoA_carboxylase_complex,_chloroplast,_membrane,_chloroplast_envelope;_EXPRES…	LOC117618605	[I]	Lipid_transport_and_metabolism	Molecular_Function:_acetyl-CoA_carboxylase_activity_(GO:0003989);;_Biological_Process:_fatty_acid_biosynthetic_process_(GO:0006633);;_Cellular_Component:_acetyl-CoA_carboxylase_complex_(GO:0009317);;_	K01962|0.0|pper:18787204|K01962_acetyl-CoA_carboxylase_carboxyl_transferase_subunit_alpha_[EC:6.4.1.2_2.1.3.15]_|_(RefSeq)_acetyl-coenzyme_A_carboxylase_carboxyl_transferase_subunit_alpha._chloroplastic_isoform_X1_	Fatty_acid_biosynthesis_(ko00061);;_Pyruvate_metabolism_(ko00620);;_Propanoate_metabolism_(ko00640);;_Carbon_metabolism_(ko01200);;_Fatty_acid_metabolism_(ko01212)	--	--	Acetyl_co-enzyme_A_carboxylase_carboxyltransferase_alpha_subunit	Acetyl-coenzyme_A_carboxylase_carboxyl_transferase_subunit_alpha._chloroplastic_OS=Arabidopsis_thaliana_OX=3702_GN=CAC3_PE=1_SV=1	I	Lipid_transport_and_metabolism	acetyl-coenzyme_A_carboxylase_carboxyl_transferase_subunit_alpha._chloroplastic-like_isoform_X1_[Prunus_dulcis]	molecular_function:_catalytic_activity_(GO:0003824);;_biological_process:_metabolic_process_(GO:0008152);;_biological_process:_cellular_process_(GO:0009987);;_cellular_component:_protein-containing_complex_(GO:0032991)
MD01G1054400	Chr01	15884788	15894899	--	LOC103400221	--	--	--	--	--	--	--	--	--	S	Function_unknown	uncharacterized_protein_LOC103400221_[Malus_domestica]	--
MD01G1054500	Chr01	15895562	15897359	(at1g01780_:_300.0)_GATA_type_zinc_finger_transcription_factor_family_protein;_FUNCTIONS_IN:_zinc_ion_binding;_INVOLVED_IN:_biological_process_unknown;_LOCATED_IN:_cellular_component_unknown;_EXPRESSED_IN:_23_plant_structures;_EXPRESSED_DURING:_15_growth_stages;_CONTAINS_InterPro_DOMAIN/s:_Zinc_finger,_LIM-type_(InterPro:IPR001781);_BEST_Arabidopsis_thaliana_protein_match_is:_GATA_type_zinc_finge…	LOC103400131	--	--	Molecular_Function:_metal_ion_binding_(GO:0046872);;_	K09377|5.47e-137|mdm:103439261|K09377_cysteine_and_glycine-rich_protein_|_(RefSeq)_LIM_domain-containing_protein_PLIM2b-like_	--	[TZ]	Signal_transduction_mechanisms;;_Cytoskeleton	LIM_domain	LIM_domain-containing_protein_PLIM2b_OS=Arabidopsis_thaliana_OX=3702_GN=PLIM2B_PE=1_SV=1	--	--	LIM_domain-containing_protein_PLIM2b_[Malus_domestica]	molecular_function:_binding_(GO:0005488)
MD01G1054600	Chr01	15902212	15906004	(at1g19780_:_907.0)_member_of_Cyclic_nucleotide_gated_channel_family;_cyclic_nucleotide_gated_channel__8_(CNGC8);_FUNCTIONS_IN:_ion_channel_activity,_cyclic_nucleotide_binding,_calmodulin_binding;_INVOLVED_IN:_ion_transport,_transmembrane_transport;_LOCATED_IN:_membrane;_EXPRESSED_IN:_petal,_leaf_whorl,_male_gametophyte,_flower,_pollen_tube;_EXPRESSED_DURING:_L_mature_pollen_stage,_M_germinated_p…	--	[T]	Signal_transduction_mechanisms	Molecular_Function:_ion_channel_activity_(GO:0005216);;_Cellular_Component:_integral_component_of_membrane_(GO:0016021);;_	K05391|0.0|mdm:103444117|K05391_cyclic_nucleotide_gated_channel._plant_|_(RefSeq)_cyclic_nucleotide-gated_ion_channel_1-like_	Plant-pathogen_interaction_(ko04626)	[PT]	Inorganic_ion_transport_and_metabolism;;_Signal_transduction_mechanisms	Ion_transport_protein	Cyclic_nucleotide-gated_ion_channel_1_OS=Arabidopsis_thaliana_OX=3702_GN=CNGC1_PE=1_SV=1	--	--	cyclic_nucleotide-gated_ion_channel_1-like_[Pyrus_ussuriensis_x_Pyrus_communis]	molecular_function:_transporter_activity_(GO:0005215);;_biological_process:_cellular_process_(GO:0009987);;_biological_process:_localization_(GO:0051179);;_cellular_component:_cellular_anatomical_entity_(GO:0110165)
MD01G1054700	Chr01	15914802	15915125	(at2g29960_:_147.0)_encodes_a_cyclophilin_protein_that_exhibits_peptidylprolyl_cis/trans-isomerase_and_protein_refolding_activities_that_were_sensitive_to_cyclosporin_A._The_protein_interacts_with_GNOM_in_vitro_and_is_localized_to_both_the_cytosolic_and_membrane_fractions._The_gene_is_expressed_in_the_developing_embryo.;_cyclophilin_5_(CYP5);_FUNCTIONS_IN:_peptidyl-prolyl_cis-trans_isomerase_acti…	--	[O]	Posttranslational_modification._protein_turnover._chaperones	Molecular_Function:_peptidyl-prolyl_cis-trans_isomerase_activity_(GO:0003755);;_Biological_Process:_protein_folding_(GO:0006457);;_	K01802|1.66e-152|mdm:103432826|K01802_peptidylprolyl_isomerase_[EC:5.2.1.8]_|_(RefSeq)_peptidyl-prolyl_cis-trans_isomerase_CYP20-1-like_isoform_X1_	--	[O]	Posttranslational_modification._protein_turnover._chaperones	Cyclophilin_type_peptidyl-prolyl_cis-trans_isomerase/CLD	Peptidyl-prolyl_cis-trans_isomerase_CYP20-1_OS=Arabidopsis_thaliana_OX=3702_GN=CYP20-1_PE=1_SV=1	O	Posttranslational_modification._protein_turnover._chaperones	peptidyl-prolyl_cis-trans_isomerase_CYP20-1-like_[Pyrus_ussuriensis_x_Pyrus_communis]	molecular_function:_catalytic_activity_(GO:0003824);;_biological_process:_cellular_process_(GO:0009987)
MD01G1056800	Chr01	16179296	16181611	_no_hits_&_(original_description:_no_original_description)'	--	--	--	--	--	--	--	--	--	--	--	--	hypothetical_protein_D8674_041944_[Pyrus_ussuriensis_x_Pyrus_communis]	--
MD01G1056900	Chr01	16187691	16195651	(at1g63500_:_292.0)_Protein_kinase_protein_with_tetratricopeptide_repeat_domain;_FUNCTIONS_IN:_protein_serine/threonine_kinase_activity,_binding,_protein_kinase_activity,_ATP_binding;_INVOLVED_IN:_protein_amino_acid_phosphorylation;_LOCATED_IN:_plasma_membrane;_EXPRESSED_IN:_24_plant_structures;_EXPRESSED_DURING:_14_growth_stages;_CONTAINS_InterPro_DOMAIN/s:_Protein_kinase,_catalytic_domain_(Inte…	--	--	--	Molecular_Function:_molecular_function_(GO:0003674);;_Molecular_Function:_catalytic_activity_(GO:0003824);;_Molecular_Function:_protein_kinase_activity_(GO:0004672);;_Molecular_Function:_protein_serine/threonine_kinase_activity_(GO:0004674);;_Molecular_Function:_transmembrane_receptor_protein_serine/threonine_kinase_activity_(GO:0004675);;_Molecular_Function:_transmembrane_signaling_receptor_acti…	K14500|4.89e-15|pxb:103934486|K14500_BR-signaling_kinase_[EC:2.7.11.1]_|_(RefSeq)_probable_serine/threonine-protein_kinase_At5g41260_isoform_X1_	Plant_hormone_signal_transduction_(ko04075)	--	--	--	Serine/threonine-protein_kinase_BSK7_OS=Arabidopsis_thaliana_OX=3702_GN=BSK7_PE=3_SV=1	T	Signal_transduction_mechanisms	hypothetical_protein_DVH24_014623_[Malus_domestica]	molecular_function:_catalytic_activity_(GO:0003824);;_biological_process:_metabolic_process_(GO:0008152);;_biological_process:_cellular_process_(GO:0009987);;_molecular_function:_molecular_transducer_activity_(GO:0060089);;_cellular_component:_cellular_anatomical_entity_(GO:0110165);;_biological_process:_biological_regulation_(GO:0065007);;_biological_process:_signaling_(GO:0023052);;_biological_…
MD01G1057000	Chr01	16196342	16196878	(at2g34930_:_177.0)_disease_resistance_family_protein_/_LRR_family_protein;_INVOLVED_IN:_signal_transduction,_defense_response_to_fungus,_defense_response;_LOCATED_IN:_cell_wall;_EXPRESSED_IN:_10_plant_structures;_EXPRESSED_DURING:_7_growth_stages;_CONTAINS_InterPro_DOMAIN/s:_Leucine-rich_repeat-containing_N-terminal_domain,_type_2_(InterPro:IPR013210),_Leucine-rich_repeat_(InterPro:IPR001611);_B…	--	--	--	Cellular_Component:_integral_component_of_membrane_(GO:0016021);;_Molecular_Function:_kinase_activity_(GO:0016301);;_	K13466|8.46e-241|mdm:103407325|K13466_EIX_receptor_1/2_|_(RefSeq)_receptor-like_protein_EIX2_	Plant-pathogen_interaction_(ko04626)	--	--	Leucine_rich_repeat	Receptor-like_protein_EIX2_OS=Solanum_lycopersicum_OX=4081_GN=EIX2_PE=1_SV=2	P	Inorganic_ion_transport_and_metabolism	leucine-rich_repeat_receptor-like_protein_kinase_[Pyrus_ussuriensis_x_Pyrus_communis]	cellular_component:_cellular_anatomical_entity_(GO:0110165);;_molecular_function:_catalytic_activity_(GO:0003824)
MD01G1057100	Chr01	16199540	16205370	(at4g00710_:_210.0)_Encodes_BR-signaling_kinase_3_(BSK3),_one_of_the_three_homologous_BR-signaling_kinases_(BSK1,_AT4G35230;_BSK2,_AT5G46570;_BSK3,_AT4G00710).__Mediates_signal_transduction_from_receptor_kinase_BRI1_by_functioning_as_the_substrate_of_BRI1._Plasma_membrane_localized.;_BR-signaling_kinase_3_(BSK3);_FUNCTIONS_IN:_binding,_protein_kinase_activity,_kinase_activity,_ATP_binding;_INVOLV…	LOC103934486	[M]	Cell_wall/membrane/envelope_biogenesis	Molecular_Function:_protein_kinase_activity_(GO:0004672);;_Molecular_Function:_ATP_binding_(GO:0005524);;_	K14500|0.0|pxb:103934486|K14500_BR-signaling_kinase_[EC:2.7.11.1]_|_(RefSeq)_probable_serine/threonine-protein_kinase_At5g41260_isoform_X1_	Plant_hormone_signal_transduction_(ko04075)	--	--	Protein_tyrosine_and_serine/threonine_kinase	Serine/threonine-protein_kinase_BSK3_OS=Arabidopsis_thaliana_OX=3702_GN=BSK3_PE=1_SV=1	T	Signal_transduction_mechanisms	PREDICTED:_probable_serine/threonine-protein_kinase_At5g41260_isoform_X1_[Pyrus_x_bretschneideri]	molecular_function:_catalytic_activity_(GO:0003824);;_biological_process:_metabolic_process_(GO:0008152);;_biological_process:_cellular_process_(GO:0009987);;_molecular_function:_binding_(GO:0005488)
MD01G1057200	Chr01	16205372	16206117	(at1g63500_:_292.0)_Protein_kinase_protein_with_tetratricopeptide_repeat_domain;_FUNCTIONS_IN:_protein_serine/threonine_kinase_activity,_binding,_protein_kinase_activity,_ATP_binding;_INVOLVED_IN:_protein_amino_acid_phosphorylation;_LOCATED_IN:_plasma_membrane;_EXPRESSED_IN:_24_plant_structures;_EXPRESSED_DURING:_14_growth_stages;_CONTAINS_InterPro_DOMAIN/s:_Protein_kinase,_catalytic_domain_(Inte…	--	--	--	Molecular_Function:_protein_tyrosine_kinase_activity_(GO:0004713);;_	K14500|5.89e-17|mdm:103455251|K14500_BR-signaling_kinase_[EC:2.7.11.1]_|_(RefSeq)_serine/threonine-protein_kinase_BSK3-like_	Plant_hormone_signal_transduction_(ko04075)	--	--	--	Serine/threonine-protein_kinase_BSK8_OS=Arabidopsis_thaliana_OX=3702_GN=BSK8_PE=1_SV=1	T	Signal_transduction_mechanisms	hypothetical_protein_DVH24_014624_[Malus_domestica]	molecular_function:_catalytic_activity_(GO:0003824);;_biological_process:_metabolic_process_(GO:0008152);;_biological_process:_cellular_process_(GO:0009987)
MD01G1057300	Chr01	16207098	16208765	(at2g25470_:_161.0)_receptor_like_protein_21_(RLP21);_INVOLVED_IN:_signal_transduction;_LOCATED_IN:_chloroplast;_EXPRESSED_IN:_hypocotyl;_CONTAINS_InterPro_DOMAIN/s:_Leucine-rich_repeat,_typical_subtype_(InterPro:IPR003591),_Leucine-rich_repeat-containing_N-terminal_domain,_type_2_(InterPro:IPR013210),_Leucine-rich_repeat_(InterPro:IPR001611);_BEST_Arabidopsis_thaliana_protein_match_is:_receptor_…	LOC103932458	--	--	Cellular_Component:_integral_component_of_membrane_(GO:0016021);;_Molecular_Function:_kinase_activity_(GO:0016301);;_	K13466|0.0|pxb:103932458|K13466_EIX_receptor_1/2_|_(RefSeq)_LRR_receptor-like_serine/threonine-protein_kinase_GSO2_isoform_X1_	Plant-pathogen_interaction_(ko04626)	[R]	General_function_prediction_only	Leucine_rich_repeat	Receptor-like_protein_EIX2_OS=Solanum_lycopersicum_OX=4081_GN=EIX2_PE=1_SV=2	P	Inorganic_ion_transport_and_metabolism	PREDICTED:_LRR_receptor-like_serine/threonine-protein_kinase_GSO2_isoform_X1_[Pyrus_x_bretschneideri]	cellular_component:_cellular_anatomical_entity_(GO:0110165);;_molecular_function:_catalytic_activity_(GO:0003824)
MD01G1057400	Chr01	16208767	16210098	(at2g25470_:_161.0)_receptor_like_protein_21_(RLP21);_INVOLVED_IN:_signal_transduction;_LOCATED_IN:_chloroplast;_EXPRESSED_IN:_hypocotyl;_CONTAINS_InterPro_DOMAIN/s:_Leucine-rich_repeat,_typical_subtype_(InterPro:IPR003591),_Leucine-rich_repeat-containing_N-terminal_domain,_type_2_(InterPro:IPR013210),_Leucine-rich_repeat_(InterPro:IPR001611);_BEST_Arabidopsis_thaliana_protein_match_is:_receptor_…	--	--	--	Cellular_Component:_integral_component_of_membrane_(GO:0016021);;_Molecular_Function:_kinase_activity_(GO:0016301);;_	K13466|4.00e-294|pxb:103932458|K13466_EIX_receptor_1/2_|_(RefSeq)_LRR_receptor-like_serine/threonine-protein_kinase_GSO2_isoform_X1_	Plant-pathogen_interaction_(ko04626)	[R]	General_function_prediction_only	Leucine_rich_repeat	Receptor-like_protein_EIX2_OS=Solanum_lycopersicum_OX=4081_GN=EIX2_PE=1_SV=2	P	Inorganic_ion_transport_and_metabolism	LRR_receptor-like_serine/threonine-protein_kinase_GSO2_[Pyrus_ussuriensis_x_Pyrus_communis]	cellular_component:_cellular_anatomical_entity_(GO:0110165);;_molecular_function:_catalytic_activity_(GO:0003824)
MD01G1057500	Chr01	16216287	16219099	_no_hits_&_(original_description:_no_original_description)'	LOC103932512	--	--	--	--	--	--	--	--	--	--	--	PREDICTED:_uncharacterized_protein_LOC103932512_[Pyrus_x_bretschneideri]	--
MD01G1057600	Chr01	16225854	16228978	(at3g61320_:_451.0)_Bestrophin-like_protein;_CONTAINS_InterPro_DOMAIN/s:_Bestrophin-like_(InterPro:IPR021134);_BEST_Arabidopsis_thaliana_protein_match_is:_Bestrophin-like_protein_(TAIR:AT2G45870.1);_Has_1448_Blast_hits_to_1447_proteins_in_512_species:_Archae_-_0;_Bacteria_-_1140;_Metazoa_-_0;_Fungi_-_113;_Plants_-_120;_Viruses_-_0;_Other_Eukaryotes_-_75_(source:_NCBI_BLink)._&_(reliability:_902.0…	--	[P]	Inorganic_ion_transport_and_metabolism	Cellular_Component:_integral_component_of_membrane_(GO:0016021);;_	K08994|7.09e-294|pxb:103932514|K08994_ion_channel-forming_bestrophin_family_protein_|_(RefSeq)_UPF0187_protein_At3g61320._chloroplastic-like_	--	--	--	Bestrophin._RFP-TM._chloride_channel	UPF0187_protein_At3g61320._chloroplastic_OS=Arabidopsis_thaliana_OX=3702_GN=At3g61320_PE=2_SV=2	S	Function_unknown	hypothetical_protein_D8674_000592_[Pyrus_ussuriensis_x_Pyrus_communis]	cellular_component:_cellular_anatomical_entity_(GO:0110165)
MD01G1057800	Chr01	16232003	16234241	(at4g18950_:_256.0)_Integrin-linked_protein_kinase_family;_FUNCTIONS_IN:_protein_serine/threonine/tyrosine_kinase_activity,_kinase_activity;_INVOLVED_IN:_regulation_of_signal_transduction,_protein_amino_acid_phosphorylation;_LOCATED_IN:_nucleus,_cytoplasm;_EXPRESSED_IN:_25_plant_structures;_EXPRESSED_DURING:_14_growth_stages;_CONTAINS_InterPro_DOMAIN/s:_Protein_kinase,_catalytic_domain_(InterPro:…	--	[T]	Signal_transduction_mechanisms	Molecular_Function:_protein_kinase_activity_(GO:0004672);;_Molecular_Function:_ATP_binding_(GO:0005524);;_Cellular_Component:_integral_component_of_membrane_(GO:0016021);;_	K06272|1.87e-76|egr:104423692|K06272_integrin-linked_kinase_[EC:2.7.11.1]_|_(RefSeq)_probable_serine/threonine-protein_kinase_DDB_G0271682_	--	[T]	Signal_transduction_mechanisms	Protein_tyrosine_and_serine/threonine_kinase	Integrin-linked_protein_kinase_1_OS=Arabidopsis_thaliana_OX=3702_GN=ILK1_PE=1_SV=1	T	Signal_transduction_mechanisms	seven_transmembrane_domain-containing_tyrosine-protein_kinase_1-like_[Pyrus_ussuriensis_x_Pyrus_communis]	molecular_function:_catalytic_activity_(GO:0003824);;_biological_process:_metabolic_process_(GO:0008152);;_biological_process:_cellular_process_(GO:0009987);;_molecular_function:_binding_(GO:0005488);;_cellular_component:_cellular_anatomical_entity_(GO:0110165)
MD01G1057900	Chr01	16237734	16242473	_no_hits_&_(original_description:_no_original_description)'	LOC103932515	--	--	--	--	--	--	--	--	--	--	--	PREDICTED:_uncharacterized_protein_LOC103932515_isoform_X1_[Pyrus_x_bretschneideri]	--
MD01G1058200	Chr01	16254795	16257382	(at3g61350_:_377.0)_Encodes_an_SKP1_interacting_partner_(SKIP4).;_SKP1_interacting_partner_4_(SKIP4);_CONTAINS_InterPro_DOMAIN/s:_F-box_domain,_cyclin-like_(InterPro:IPR001810),_Galactose_oxidase/kelch,_beta-propeller_(InterPro:IPR011043),_Kelch_repeat_type_1_(InterPro:IPR006652),_Kelch_related_(InterPro:IPR013089),_Kelch-type_beta_propeller_(InterPro:IPR015915);_BEST_Arabidopsis_thaliana_protein…	LOC103932517	--	--	Molecular_Function:_protein_binding_(GO:0005515);;_Biological_Process:_response_to_stress_(GO:0006950);;_Biological_Process:_biological_process_(GO:0008150);;_Biological_Process:_response_to_temperature_stimulus_(GO:0009266);;_Biological_Process:_response_to_cold_(GO:0009409);;_Biological_Process:_response_to_abiotic_stimulus_(GO:0009628);;_Biological_Process:_response_to_stimulus_(GO:0050896);;_	--	--	[R]	General_function_prediction_only	Kelch_motif	F-box/kelch-repeat_protein_SKIP4_OS=Arabidopsis_thaliana_OX=3702_GN=SKIP4_PE=1_SV=1	S	Function_unknown	PREDICTED:_F-box/kelch-repeat_protein_SKIP4_[Pyrus_x_bretschneideri]	molecular_function:_binding_(GO:0005488);;_biological_process:_response_to_stimulus_(GO:0050896)
MD01G1062300	Chr01	16639952	16642188	--	--	--	--	--	--	--	--	--	--	--	--	--	--	--
MD01G1062400	Chr01	16644340	16644852	_no_hits_&_(original_description:_no_original_description)'	--	--	--	Cellular_Component:_integral_component_of_membrane_(GO:0016021);;_Molecular_Function:_kinase_activity_(GO:0016301);;_	K13466|3.92e-249|mdm:103407325|K13466_EIX_receptor_1/2_|_(RefSeq)_receptor-like_protein_EIX2_	Plant-pathogen_interaction_(ko04626)	--	--	Leucine_rich_repeat	Receptor-like_protein_EIX2_OS=Solanum_lycopersicum_OX=4081_GN=EIX2_PE=1_SV=2	P	Inorganic_ion_transport_and_metabolism	leucine-rich_repeat_receptor-like_protein_kinase_[Pyrus_ussuriensis_x_Pyrus_communis]	cellular_component:_cellular_anatomical_entity_(GO:0110165);;_molecular_function:_catalytic_activity_(GO:0003824)
MD01G1062500	Chr01	16645607	16648827	(at2g34930_:_497.0)_disease_resistance_family_protein_/_LRR_family_protein;_INVOLVED_IN:_signal_transduction,_defense_response_to_fungus,_defense_response;_LOCATED_IN:_cell_wall;_EXPRESSED_IN:_10_plant_structures;_EXPRESSED_DURING:_7_growth_stages;_CONTAINS_InterPro_DOMAIN/s:_Leucine-rich_repeat-containing_N-terminal_domain,_type_2_(InterPro:IPR013210),_Leucine-rich_repeat_(InterPro:IPR001611);_B…	--	--	--	Cellular_Component:_integral_component_of_membrane_(GO:0016021);;_	K13466|1.38e-187|mdm:103407325|K13466_EIX_receptor_1/2_|_(RefSeq)_receptor-like_protein_EIX2_	Plant-pathogen_interaction_(ko04626)	[R]	General_function_prediction_only	Leucine_rich_repeat	Receptor-like_protein_EIX1_OS=Solanum_lycopersicum_OX=4081_GN=EIX1_PE=2_SV=2	G	Carbohydrate_transport_and_metabolism	hypothetical_protein_C1H46_013859_[Malus_baccata]	cellular_component:_cellular_anatomical_entity_(GO:0110165)
MD01G1062600	Chr01	16649332	16651830	(at3g61415_:_376.0)_SKP1-like_21_(SK21);_FUNCTIONS_IN:_ubiquitin-protein_ligase_activity;_INVOLVED_IN:_ubiquitin-dependent_protein_catabolic_process;_LOCATED_IN:_SCF_ubiquitin_ligase_complex;_EXPRESSED_IN:_stem,_fruit,_root,_inflorescence,_leaf;_EXPRESSED_DURING:_seedling_growth;_CONTAINS_InterPro_DOMAIN/s:_SKP1_component,_dimerisation_(InterPro:IPR016072),_SKP1_component_(InterPro:IPR001232),_BT…	LOC103406208	--	--	Cellular_Component:_integral_component_of_membrane_(GO:0016021);;_	--	--	--	--	--	--	O	Posttranslational_modification._protein_turnover._chaperones	SKP1-like_protein_21_isoform_X2_[Malus_domestica]	cellular_component:_cellular_anatomical_entity_(GO:0110165)
MD01G1062700	Chr01	16664442	16666236	(at3g61415_:_376.0)_SKP1-like_21_(SK21);_FUNCTIONS_IN:_ubiquitin-protein_ligase_activity;_INVOLVED_IN:_ubiquitin-dependent_protein_catabolic_process;_LOCATED_IN:_SCF_ubiquitin_ligase_complex;_EXPRESSED_IN:_stem,_fruit,_root,_inflorescence,_leaf;_EXPRESSED_DURING:_seedling_growth;_CONTAINS_InterPro_DOMAIN/s:_SKP1_component,_dimerisation_(InterPro:IPR016072),_SKP1_component_(InterPro:IPR001232),_BT…	LOC103406396	--	--	Biological_Process:_ubiquitin-dependent_protein_catabolic_process_(GO:0006511);;_	K10357|1.94e-37|ppp:112286932|K10357_myosin_V_|_(RefSeq)_myosin-12-like_isoform_X1_	--	[O]	Posttranslational_modification._protein_turnover._chaperones	Skp1_family._dimerisation_domain	SKP1-like_protein_21_OS=Arabidopsis_thaliana_OX=3702_GN=ASK21_PE=2_SV=1	O	Posttranslational_modification._protein_turnover._chaperones	SKP1-like_protein_21_[Malus_domestica]	biological_process:_metabolic_process_(GO:0008152);;_biological_process:_cellular_process_(GO:0009987)
MD01G1062800	Chr01	16674170	16676813	(at3g61430_:_530.0)_a_member_of_the_plasma_membrane_intrinsic_protein_subfamily_PIP1._localizes_to_the_plasma_membrane_and_exhibits_water_transport_activity_in_Xenopus_oocyte._expressed_ubiquitously_and_protein_level_decreases_slightly_during_leaf_development.;_plasma_membrane_intrinsic_protein_1A_(PIP1A);_FUNCTIONS_IN:_water_channel_activity;_INVOLVED_IN:_response_to_water_deprivation,_response_…	--	[G]	Carbohydrate_transport_and_metabolism	Molecular_Function:_channel_activity_(GO:0015267);;_Cellular_Component:_integral_component_of_membrane_(GO:0016021);;_	K09872|1.35e-204|mdm:103424405|K09872_aquaporin_PIP_|_(RefSeq)_aquaporin_PIP1-3_	--	[G]	Carbohydrate_transport_and_metabolism	Major_intrinsic_protein	Aquaporin_PIP1-3_OS=Arabidopsis_thaliana_OX=3702_GN=PIP1-3_PE=1_SV=1	G	Carbohydrate_transport_and_metabolism	aquaporin_PIP1-3_[Pyrus_ussuriensis_x_Pyrus_communis]	molecular_function:_transporter_activity_(GO:0005215);;_biological_process:_cellular_process_(GO:0009987);;_biological_process:_localization_(GO:0051179);;_cellular_component:_cellular_anatomical_entity_(GO:0110165)
MD01G1063000	Chr01	16680289	16682608	(at1g26750_:_191.0)_unknown_protein;_Has_44_Blast_hits_to_44_proteins_in_16_species:_Archae_-_0;_Bacteria_-_0;_Metazoa_-_0;_Fungi_-_0;_Plants_-_44;_Viruses_-_0;_Other_Eukaryotes_-_0_(source:_NCBI_BLink)._&_(reliability:_382.0)_&__(original_description:_no_original_description)'	LOC103957397	--	--	--	K17402|1.26e-129|pxb:103957397|K17402_small_subunit_ribosomal_protein_S23_|_(RefSeq)_uncharacterized_protein_LOC103957397_	--	--	--	--	--	--	--	PREDICTED:_uncharacterized_protein_LOC103957397_[Pyrus_x_bretschneideri]	--
MD01G1063100	Chr01	16686658	16688259	--	--	--	--	--	--	--	--	--	--	--	--	--	--	--
MD01G1063200	Chr01	16690779	16692016	(at2g34930_:_497.0)_disease_resistance_family_protein_/_LRR_family_protein;_INVOLVED_IN:_signal_transduction,_defense_response_to_fungus,_defense_response;_LOCATED_IN:_cell_wall;_EXPRESSED_IN:_10_plant_structures;_EXPRESSED_DURING:_7_growth_stages;_CONTAINS_InterPro_DOMAIN/s:_Leucine-rich_repeat-containing_N-terminal_domain,_type_2_(InterPro:IPR013210),_Leucine-rich_repeat_(InterPro:IPR001611);_B…	--	--	--	Cellular_Component:_integral_component_of_membrane_(GO:0016021);;_Molecular_Function:_kinase_activity_(GO:0016301);;_	K13466|3.03e-252|mdm:103407325|K13466_EIX_receptor_1/2_|_(RefSeq)_receptor-like_protein_EIX2_	Plant-pathogen_interaction_(ko04626)	[R]	General_function_prediction_only	Leucine_rich_repeat	Receptor-like_protein_EIX2_OS=Solanum_lycopersicum_OX=4081_GN=EIX2_PE=1_SV=2	P	Inorganic_ion_transport_and_metabolism	leucine-rich_repeat_receptor-like_protein_kinase_[Pyrus_ussuriensis_x_Pyrus_communis]	cellular_component:_cellular_anatomical_entity_(GO:0110165);;_molecular_function:_catalytic_activity_(GO:0003824)
MD01G1063300	Chr01	16692018	16692522	(at4g37250_:_651.0)_Leucine-rich_repeat_protein_kinase_family_protein;_FUNCTIONS_IN:_protein_serine/threonine_kinase_activity,_kinase_activity,_ATP_binding;_INVOLVED_IN:_transmembrane_receptor_protein_tyrosine_kinase_signaling_pathway,_protein_amino_acid_phosphorylation;_LOCATED_IN:_endomembrane_system;_EXPRESSED_IN:_22_plant_structures;_EXPRESSED_DURING:_13_growth_stages;_CONTAINS_InterPro_DOMAI…	LOC103957410	--	--	Cellular_Component:_integral_component_of_membrane_(GO:0016021);;_Molecular_Function:_kinase_activity_(GO:0016301);;_	K13466|2.10e-80|mdm:103407325|K13466_EIX_receptor_1/2_|_(RefSeq)_receptor-like_protein_EIX2_	Plant-pathogen_interaction_(ko04626)	--	--	Leucine_rich_repeat	Receptor-like_protein_EIX2_OS=Solanum_lycopersicum_OX=4081_GN=EIX2_PE=1_SV=2	P	Inorganic_ion_transport_and_metabolism	PREDICTED:_LRR_receptor-like_serine/threonine-protein_kinase_GSO2_[Pyrus_x_bretschneideri]	cellular_component:_cellular_anatomical_entity_(GO:0110165);;_molecular_function:_catalytic_activity_(GO:0003824)
MD01G1063400	Chr01	16692524	16694525	(at2g25470_:_161.0)_receptor_like_protein_21_(RLP21);_INVOLVED_IN:_signal_transduction;_LOCATED_IN:_chloroplast;_EXPRESSED_IN:_hypocotyl;_CONTAINS_InterPro_DOMAIN/s:_Leucine-rich_repeat,_typical_subtype_(InterPro:IPR003591),_Leucine-rich_repeat-containing_N-terminal_domain,_type_2_(InterPro:IPR013210),_Leucine-rich_repeat_(InterPro:IPR001611);_BEST_Arabidopsis_thaliana_protein_match_is:_receptor_…	--	--	--	Cellular_Component:_integral_component_of_membrane_(GO:0016021);;_	K13466|1.84e-23|mdm:103407325|K13466_EIX_receptor_1/2_|_(RefSeq)_receptor-like_protein_EIX2_	Plant-pathogen_interaction_(ko04626)	--	--	Leucine_Rich_repeats_(2_copies)	--	G	Carbohydrate_transport_and_metabolism	hypothetical_protein_C1H46_013242_[Malus_baccata]	cellular_component:_cellular_anatomical_entity_(GO:0110165)
MD01G1064500	Chr01	16835301	16837338	(at4g27750_:_429.0)_A_genetic_locus_involved_in_sugar_sensing_and_coordinating_carbohydrate_synthesis_and_utilization_by_the_whole_plant._Lines_carrying_mutations_in_this_gene_shows_restricted_carbohydrate_allocation_to_plant_growth_and_seed_set,_elevated_chlorophyll_levels,_and_reduced_sugar_induction_of_starch_biosynthesis.;_IMPAIRED_SUCROSE_INDUCTION_1_(ISI1);_FUNCTIONS_IN:_binding;_INVOLVED_I…	--	--	--	--	--	--	--	--	Cell_division_control_protein_14._SIN_component	--	S	Function_unknown	hypothetical_protein_D8674_031173_[Pyrus_ussuriensis_x_Pyrus_communis]	--
MD01G1064600	Chr01	16839859	16843110	(at2g34930_:_497.0)_disease_resistance_family_protein_/_LRR_family_protein;_INVOLVED_IN:_signal_transduction,_defense_response_to_fungus,_defense_response;_LOCATED_IN:_cell_wall;_EXPRESSED_IN:_10_plant_structures;_EXPRESSED_DURING:_7_growth_stages;_CONTAINS_InterPro_DOMAIN/s:_Leucine-rich_repeat-containing_N-terminal_domain,_type_2_(InterPro:IPR013210),_Leucine-rich_repeat_(InterPro:IPR001611);_B…	LOC103941497	--	--	Cellular_Component:_integral_component_of_membrane_(GO:0016021);;_Molecular_Function:_kinase_activity_(GO:0016301);;_	K13466|2.20e-146|pper:18785913|K13466_EIX_receptor_1/2_|_(RefSeq)_LRR_receptor-like_serine/threonine-protein_kinase_GSO2_isoform_X1_	Plant-pathogen_interaction_(ko04626)	[R]	General_function_prediction_only	Leucine_rich_repeat	Receptor-like_protein_EIX2_OS=Solanum_lycopersicum_OX=4081_GN=EIX2_PE=1_SV=2	P	Inorganic_ion_transport_and_metabolism	PREDICTED:_LRR_receptor-like_serine/threonine-protein_kinase_GSO2_[Pyrus_x_bretschneideri]	cellular_component:_cellular_anatomical_entity_(GO:0110165);;_molecular_function:_catalytic_activity_(GO:0003824)
MD01G1064700	Chr01	16854242	16856430	(at2g34930_:_497.0)_disease_resistance_family_protein_/_LRR_family_protein;_INVOLVED_IN:_signal_transduction,_defense_response_to_fungus,_defense_response;_LOCATED_IN:_cell_wall;_EXPRESSED_IN:_10_plant_structures;_EXPRESSED_DURING:_7_growth_stages;_CONTAINS_InterPro_DOMAIN/s:_Leucine-rich_repeat-containing_N-terminal_domain,_type_2_(InterPro:IPR013210),_Leucine-rich_repeat_(InterPro:IPR001611);_B…	--	--	--	Cellular_Component:_integral_component_of_membrane_(GO:0016021);;_Molecular_Function:_kinase_activity_(GO:0016301);;_	K13466|3.03e-252|mdm:103407325|K13466_EIX_receptor_1/2_|_(RefSeq)_receptor-like_protein_EIX2_	Plant-pathogen_interaction_(ko04626)	[R]	General_function_prediction_only	Leucine_rich_repeat	Receptor-like_protein_EIX2_OS=Solanum_lycopersicum_OX=4081_GN=EIX2_PE=1_SV=2	P	Inorganic_ion_transport_and_metabolism	leucine-rich_repeat_receptor-like_protein_kinase_[Pyrus_ussuriensis_x_Pyrus_communis]	cellular_component:_cellular_anatomical_entity_(GO:0110165);;_molecular_function:_catalytic_activity_(GO:0003824)
MD01G1064800	Chr01	16864446	16870416	(at4g00370_:_783.0)_Encodes_an_inorganic_phosphate_transporter_(PHT4;4).;_ANTR2;_FUNCTIONS_IN:_organic_anion_transmembrane_transporter_activity,_inorganic_phosphate_transmembrane_transporter_activity;_INVOLVED_IN:_transmembrane_transport;_LOCATED_IN:_chloroplast,_plastid;_EXPRESSED_IN:_23_plant_structures;_EXPRESSED_DURING:_13_growth_stages;_CONTAINS_InterPro_DOMAIN/s:_Major_facilitator_superfami…	--	[G]	Carbohydrate_transport_and_metabolism	Cellular_Component:_integral_component_of_membrane_(GO:0016021);;_Molecular_Function:_transmembrane_transporter_activity_(GO:0022857);;_	K08193|0.0|mdm:103401895|K08193_MFS_transporter._ACS_family._solute_carrier_family_17_(sodium-dependent_inorganic_phosphate_cotransporter)._other_|_(RefSeq)_ascorbate_transporter._chloroplastic-like_isoform_X1_	--	[G]	Carbohydrate_transport_and_metabolism	Major_Facilitator_Superfamily	Ascorbate_transporter._chloroplastic_OS=Arabidopsis_thaliana_OX=3702_GN=PHT4;4_PE=1_SV=1	G	Carbohydrate_transport_and_metabolism	anion_transporter_2_[Pyrus_ussuriensis_x_Pyrus_communis]	cellular_component:_cellular_anatomical_entity_(GO:0110165);;_molecular_function:_transporter_activity_(GO:0005215)
[truncated: 4,943 more rows]

## Sheet: Table S3
Supplemental Table S2 Selective sweeps identified in the M. domestica accessions and M. sylvestris.
Pi_ratio_top0.05
[truncated: 5,435 more rows]

## Sheet: Table S4
Supplemental Table S4. Selective sweeps identified in the M. domestica accessions and Other_wild accessions.
[truncated: 6,106 more rows]

[truncated: 7 more sheets: Table S5, Table S6, Table S7, Table S8, Table S9, Table S10, Table S11]
